# Supplementary material for: Cinnarizinium dipicrate
Source: Acta Crystallogr Sect E Struct Rep Online. 2011 Jan 26;67(Pt 2):o500–1. doi: 10.1107/S1600536811002674 (PMC3051536; doi:10.1107/S1600536811002674)
Supplement: Supplementary file 2 [file e-67-0o500-Isup2.hkl]

# 
# h,k,l, Fc-squared, Fo-squared, sigma(Fo-squared) and status flag 
# 
data_I
_shelx_title ' hsy317 in P2(1)/c' 
_shelx_refln_list_code          4 
_shelx_F_calc_maximum      236.75 
_exptl_crystal_F_000      1720.00 
_reflns_d_resolution_high  0.8042 
 
loop_ 
 _symmetry_equiv_pos_as_xyz 
 'x, y, z' 
 '-x, y+1/2, -z+1/2' 
 '-x, -y, -z' 
 'x, -y-1/2, z-1/2' 
 
_cell_length_a    15.1987 
_cell_length_b    10.0913 
_cell_length_c    25.0724 
_cell_angle_alpha  90.000 
_cell_angle_beta   95.917 
_cell_angle_gamma  90.000 
 
_shelx_F_squared_multiplier     1.000 
 
loop_ 
 _refln_index_h 
 _refln_index_k 
 _refln_index_l 
 _refln_F_squared_calc 
 _refln_F_squared_meas 
 _refln_F_squared_sigma 
 _refln_observed_status 
   4   0   0     3666.44     3872.16     27.25 o 
   5   0   0     7212.72     3517.31     29.42 o 
   9   0   0      826.15      653.14     15.34 o 
  10   0   0     3739.56     4478.75    102.94 o 
  11   0   0      164.94      270.24     10.11 o 
  12   0   0      330.74      331.55     13.30 o 
  13   0   0      405.78      383.03     19.07 o 
  14   0   0       11.42       17.92      5.82 o 
  15   0   0      160.91      168.40     12.88 o 
  16   0   0        8.26        7.32      4.09 o 
  17   0   0       19.23       25.08      5.24 o 
  18   0   0        2.01        3.57      2.05 o 
   1   1   0    12254.26    11309.01     37.65 o 
   2   1   0     1639.79     1278.85     13.99 o 
   3   1   0     1611.64     2103.86     12.36 o 
   4   1   0       23.20       19.16      1.38 o 
   5   1   0       68.95       89.98      3.51 o 
   6   1   0      301.02      296.20      5.63 o 
   7   1   0      549.07      528.62      8.16 o 
   8   1   0      309.74      461.72      8.28 o 
   9   1   0       88.42       95.77      4.49 o 
  10   1   0       75.96      131.63      6.70 o 
  11   1   0      747.27      646.24     20.44 o 
  12   1   0       32.00       45.94      4.30 o 
  13   1   0      943.57      875.46     26.09 o 
  14   1   0        2.41        4.14      3.44 o 
  15   1   0       13.65       15.74      3.84 o 
  16   1   0       18.86       23.44      3.74 o 
  17   1   0        3.07       -0.22      2.87 o 
  18   1   0       23.74       22.61      2.00 o 
   0   2   0      371.80      581.55      9.06 o 
   1   2   0      566.25      311.19     29.95 o 
   2   2   0     7536.61     7822.39     41.80 o 
   3   2   0     3017.33     2267.01     24.97 o 
   4   2   0     1929.29     2610.63     28.82 o 
   5   2   0     5274.14     3363.56     71.26 o 
   6   2   0     2783.06     2161.72     27.10 o 
   7   2   0      125.91       63.14      3.94 o 
   8   2   0     1369.58     1578.52     29.88 o 
   9   2   0      154.70      128.80      9.43 o 
  10   2   0        7.43       -0.89      3.87 o 
  11   2   0      163.75      249.98      7.07 o 
  12   2   0      612.25      527.13     12.37 o 
  13   2   0      204.00      203.38      9.93 o 
  14   2   0        8.36        2.09      3.60 o 
  15   2   0        2.05       -0.25      4.67 o 
  16   2   0       56.46       48.96      4.89 o 
  17   2   0       34.20       45.86      3.53 o 
  18   2   0        6.25        7.99      1.42 o 
   3   3   0      259.78      394.47     11.54 o 
   4   3   0      615.60      786.96     17.20 o 
   5   3   0       95.36      148.02      4.89 o 
   6   3   0       33.87       56.69      4.30 o 
   7   3   0        0.52       11.95      4.31 o 
   8   3   0      227.70      254.90     12.62 o 
   9   3   0        0.05       -0.18      3.89 o 
  10   3   0        2.19       -0.09      2.72 o 
  11   3   0      142.08      122.73      6.10 o 
  12   3   0      943.12      829.14     26.12 o 
  13   3   0      150.09      144.69     10.07 o 
  14   3   0      342.71      358.48     12.70 o 
  15   3   0       31.44       27.24      4.39 o 
  16   3   0       16.30       11.79      2.56 o 
  17   3   0       14.53       12.56      1.82 o 
   0   4   0     8840.70     9483.74    486.16 o 
   1   4   0     2280.84     2583.59     46.60 o 
   2   4   0        0.66       10.97      2.60 o 
   3   4   0       24.68       25.46      2.30 o 
   4   4   0      285.01      459.97     24.34 o 
   5   4   0      478.48      234.75      7.36 o 
   6   4   0      178.19      117.55     14.99 o 
   7   4   0       10.94       18.86      5.51 o 
   8   4   0       94.34      190.38     12.18 o 
   9   4   0      122.74      105.45      6.68 o 
  10   4   0        0.24       15.02      2.89 o 
  11   4   0      419.57      374.45     13.57 o 
  12   4   0       84.40       63.27      5.89 o 
  13   4   0       98.03      131.94      8.05 o 
  14   4   0       22.91       13.17      2.95 o 
  15   4   0        2.96       10.22      3.39 o 
  16   4   0       10.80       15.25      2.34 o 
  17   4   0        0.79       -1.32      2.95 o 
   1   5   0      144.23      111.40      8.97 o 
   2   5   0       16.16       34.39      3.68 o 
   3   5   0       72.51      129.41     40.98 o 
   4   5   0      244.22      223.12      9.23 o 
   5   5   0     3195.28     3267.66     49.54 o 
   6   5   0      203.00      188.04     11.45 o 
   7   5   0        3.54        4.58      4.60 o 
   8   5   0       77.12       62.84      5.34 o 
   9   5   0      346.91      271.40      8.57 o 
  10   5   0       26.82       22.39      3.33 o 
  11   5   0      431.79      438.86     20.31 o 
  12   5   0        0.27        3.90      2.97 o 
  13   5   0      181.24      169.32     11.33 o 
  14   5   0       21.12       18.46      5.62 o 
  15   5   0        0.52        5.72      4.25 o 
  16   5   0        7.96        2.45      2.02 o 
  17   5   0        0.33        0.63      2.11 o 
   0   6   0    17119.06    16818.48    105.67 o 
   1   6   0      218.95      155.00      8.76 o 
   2   6   0     8901.54    11045.87     79.96 o 
   4   6   0      491.28      539.76     12.74 o 
   6   6   0      727.31      850.92     14.38 o 
   7   6   0      128.33      120.32      5.98 o 
   8   6   0       17.32       17.22      2.82 o 
   9   6   0       11.60        4.38      2.96 o 
  10   6   0       20.34       24.92      4.09 o 
  11   6   0       86.42      149.18     12.32 o 
  12   6   0       41.44       73.00      9.33 o 
  13   6   0      142.09      154.25     12.01 o 
  14   6   0        0.15       -4.12      4.12 o 
  15   6   0        5.95       14.24      3.73 o 
  16   6   0        4.59        5.07      2.95 o 
   1   7   0        0.31        9.56      4.24 o 
   2   7   0      445.77      400.84     17.74 o 
   3   7   0     2366.90     2362.03     24.09 o 
   4   7   0       25.58       12.38      2.83 o 
   5   7   0     1842.59     1890.45     21.93 o 
   6   7   0      215.83      213.07      9.80 o 
   7   7   0     1615.60     1387.48     24.41 o 
   8   7   0        0.49       11.44      6.10 o 
   9   7   0       11.26       17.55      6.09 o 
  10   7   0       63.70       66.02      8.76 o 
  11   7   0        1.69        6.88      4.95 o 
  12   7   0      241.18      265.41     15.35 o 
  13   7   0       11.58       13.82      5.14 o 
  14   7   0       47.40       37.16      5.79 o 
  15   7   0       27.74       33.57      4.68 o 
   0   8   0        7.09       33.54      6.30 o 
   1   8   0        3.46       -0.85      3.99 o 
   2   8   0        1.07        0.76      2.48 o 
   3   8   0        5.27        3.43      2.47 o 
   4   8   0       91.23       77.76      5.04 o 
   5   8   0       36.07       26.06      4.53 o 
   6   8   0        6.09        6.13      3.48 o 
   7   8   0       86.83      102.40     10.16 o 
   8   8   0      376.40      365.96     18.75 o 
   9   8   0       10.00        4.46      4.92 o 
  10   8   0        0.20        2.56      4.34 o 
  11   8   0       10.36       15.17      4.83 o 
  12   8   0       61.28       57.72      7.52 o 
  13   8   0        0.86        5.59      4.05 o 
  14   8   0        0.14        1.93      3.05 o 
   1   9   0      212.09      191.33      9.90 o 
   2   9   0       37.95       38.28      5.03 o 
   3   9   0       80.42       90.06      7.05 o 
   4   9   0        6.31       -0.10      3.17 o 
   5   9   0        0.04        1.50      5.25 o 
   6   9   0       34.81       19.95      3.94 o 
   7   9   0       18.61       23.27      6.14 o 
   8   9   0       18.32       12.39      4.76 o 
   9   9   0        0.04       -3.86      4.95 o 
  10   9   0       20.28       24.36      5.81 o 
  11   9   0       61.28       74.16      7.81 o 
  12   9   0       62.94       94.66      5.17 o 
  13   9   0        1.57        5.41      2.88 o 
   0  10   0      320.05      341.46     17.96 o 
   1  10   0       21.57       24.27      4.27 o 
   2  10   0      209.22      236.59     10.62 o 
   3  10   0       15.87        6.82      3.05 o 
   4  10   0      314.03      359.96     12.54 o 
   5  10   0       23.78       16.54      3.45 o 
   6  10   0       39.30       50.69      7.64 o 
   7  10   0       98.48      125.91     10.45 o 
   8  10   0        0.32        1.47      3.34 o 
   9  10   0        0.79       -0.17      3.44 o 
  10  10   0        2.72        4.02      3.47 o 
  11  10   0       55.14       62.45      3.76 o 
   1  11   0       54.51       46.75      4.65 o 
   2  11   0        2.40        2.95      2.73 o 
   3  11   0        3.96        6.00      2.66 o 
   4  11   0        3.19       -0.05      2.40 o 
   5  11   0       14.72       13.55      4.47 o 
   6  11   0        1.57        0.41      3.29 o 
   7  11   0       47.90       49.36      5.79 o 
   8  11   0        0.96        2.01      5.81 o 
   9  11   0        0.21       -2.57      2.57 o 
   0  12   0        0.70        1.36      2.75 o 
   1  12   0        0.07        1.29      3.13 o 
   2  12   0        2.05        1.76      1.91 o 
   3  12   0        7.01        1.49      2.61 o 
   4  12   0        2.76        2.49      2.54 o 
   5  12   0        1.22       -1.49      2.50 o 
 -18   1   1       56.56       69.66      3.14 o 
 -17   1   1        1.52        0.38      2.48 o 
 -16   1   1        7.90       28.70      4.00 o 
 -15   1   1       40.38       25.13      4.29 o 
 -14   1   1      439.74      439.95     14.51 o 
 -13   1   1       98.83       56.81      8.49 o 
 -12   1   1       46.55       39.45      5.00 o 
 -11   1   1      170.17       79.63      4.16 o 
 -10   1   1       69.37      108.53      6.37 o 
  -8   1   1      295.40      325.40      7.09 o 
  -7   1   1      824.88      485.49      9.63 o 
  -6   1   1       57.58       93.23      5.41 o 
  -4   1   1     4018.65     5333.44     49.17 o 
  -2   1   1     2736.16     3252.44     22.20 o 
  -1   1   1     2982.90     3270.76     27.16 o 
   1   1   1     6459.62     6303.49     27.45 o 
   2   1   1       90.54      191.89     14.41 o 
   3   1   1    15910.39    16142.95     27.95 o 
   4   1   1     2666.22     2735.85     14.83 o 
   5   1   1     7405.75     4493.04     22.98 o 
   8   1   1       11.06        4.69      2.82 o 
   9   1   1      715.62      861.43     17.68 o 
  10   1   1      634.01      756.57     21.49 o 
  11   1   1       52.26       32.77      3.55 o 
  12   1   1      541.87      524.83     15.38 o 
  13   1   1        0.14       -1.74      3.43 o 
  14   1   1       76.41       64.56      6.56 o 
  15   1   1       79.63       74.98      6.22 o 
  16   1   1       20.43       21.38      3.68 o 
  17   1   1        9.32        3.36      1.79 o 
  18   1   1        0.71        1.43      1.27 o 
 -18   2   1       35.60       37.59      2.31 o 
 -17   2   1        4.90       17.83      2.70 o 
 -16   2   1        0.06        1.32      2.64 o 
 -15   2   1       82.30       73.52      6.17 o 
 -14   2   1      131.69       79.12      9.43 o 
 -13   2   1       16.78       16.77      6.69 o 
 -12   2   1       41.55       27.31      3.09 o 
 -11   2   1       82.40       64.71      3.83 o 
 -10   2   1       54.79       83.46      8.50 o 
  -8   2   1      139.09      161.83      6.30 o 
  -7   2   1     2540.03     3312.69     25.80 o 
  -5   2   1     2423.71     2947.37     45.09 o 
  -4   2   1     2084.09     2194.73     26.73 o 
  -3   2   1    31195.29    31810.06    366.80 o 
  -1   2   1       29.26       42.58     11.73 o 
   0   2   1      392.97      677.30      6.87 o 
   1   2   1      961.21      881.80     12.57 o 
   2   2   1      903.09     1462.32     17.82 o 
   3   2   1     5533.70     5126.46    305.88 o 
   4   2   1     4125.80     4755.07     46.95 o 
   5   2   1     5009.12     5886.10     75.54 o 
   6   2   1     1627.14     2663.14     64.16 o 
   7   2   1     3465.69     4492.16     46.22 o 
   8   2   1     2034.84     2502.49     36.61 o 
   9   2   1        6.16        3.84      3.82 o 
  10   2   1      410.49      431.95     17.22 o 
  11   2   1      714.65      685.10     11.49 o 
  12   2   1       11.06        2.37      2.54 o 
  13   2   1       94.48      115.41      7.83 o 
  14   2   1       41.06       66.21      5.94 o 
  15   2   1       32.33       20.17      4.40 o 
  16   2   1        1.15        1.43      2.42 o 
  17   2   1       25.84       27.18      2.44 o 
  18   2   1       82.38       89.24      3.63 o 
 -18   3   1       16.13        7.10      2.77 o 
 -17   3   1       27.89       38.94      2.65 o 
 -16   3   1       64.37       56.86      5.19 o 
 -15   3   1        4.72        2.90      3.76 o 
 -14   3   1        7.89        5.88      3.71 o 
 -13   3   1      572.55      542.99     15.63 o 
 -12   3   1       89.51      119.41      5.36 o 
 -11   3   1      175.23      155.26      6.72 o 
 -10   3   1       91.19       63.18      4.34 o 
  -9   3   1      223.46      199.57     12.31 o 
  -8   3   1       17.74       29.49      5.45 o 
  -7   3   1      558.39      396.42     15.10 o 
  -6   3   1     6682.36     8044.98     70.15 o 
  -5   3   1     4019.33     2490.08     33.69 o 
  -4   3   1     4781.32     5468.66     46.53 o 
  -3   3   1     2105.81     1643.24     68.30 o 
  -2   3   1      403.89      499.16     11.90 o 
  -1   3   1     1334.50     1439.16     62.19 o 
   0   3   1    38187.46    38473.46   1728.03 o 
   1   3   1    21221.35    22702.59     80.99 o 
   2   3   1     1594.89     1873.60     23.43 o 
   3   3   1      403.70      608.32     14.66 o 
   4   3   1     5944.64     6889.51     52.31 o 
   5   3   1     3656.42     5660.74     26.87 o 
   8   3   1      648.16      667.84     20.60 o 
   9   3   1      522.59      425.26     17.39 o 
  10   3   1       14.96       24.74      4.35 o 
  11   3   1       36.38        9.69      3.00 o 
  12   3   1      346.18      325.40     12.31 o 
  13   3   1        7.21       13.96      4.58 o 
  14   3   1        1.75       -1.91      3.33 o 
  15   3   1       53.87       60.38      5.46 o 
  16   3   1        9.82       10.31      2.45 o 
  17   3   1      162.73      186.22      4.85 o 
 -17   4   1       22.50       23.30      2.86 o 
 -16   4   1        4.21        7.27      2.08 o 
 -15   4   1        1.74        1.29      2.56 o 
 -14   4   1        1.12       11.54      2.83 o 
 -13   4   1      162.29      134.66      8.12 o 
 -12   4   1        0.95        2.02      2.95 o 
 -11   4   1      110.71       89.87      4.64 o 
 -10   4   1      100.93       74.28      4.80 o 
  -9   4   1      124.91      169.71      8.25 o 
  -8   4   1       16.73       12.01      4.63 o 
  -7   4   1     1144.69     1053.63     26.32 o 
  -6   4   1        3.49        4.73      1.82 o 
  -5   4   1     1710.73     2027.04     68.92 o 
  -4   4   1       56.57       97.20      5.21 o 
  -3   4   1     1000.08     1130.01     15.63 o 
  -2   4   1     2260.49     2369.42     21.56 o 
  -1   4   1     1550.88     1297.91     20.82 o 
   0   4   1     6678.44     7273.41    233.43 o 
   1   4   1     2852.44     3526.99     40.12 o 
   3   4   1     1050.11     1206.52     15.43 o 
   4   4   1      812.24     1153.18     23.29 o 
   5   4   1     2791.81     3242.72     41.34 o 
   6   4   1      815.58      482.57     16.85 o 
   7   4   1     1074.73      908.55     24.19 o 
   8   4   1      170.68      189.82     11.76 o 
   9   4   1        0.98       11.55      3.19 o 
  10   4   1      201.14      153.07      6.61 o 
  11   4   1      336.73      329.27      8.66 o 
  12   4   1      153.32      184.92      9.43 o 
  13   4   1      219.36      220.81     10.21 o 
  14   4   1       90.02       95.72      5.56 o 
  15   4   1        0.01        5.14      2.75 o 
  16   4   1       44.45       26.82      2.68 o 
  17   4   1        0.03        0.05      3.02 o 
 -17   5   1       12.04       12.04      2.76 o 
 -16   5   1       18.64       22.77      3.19 o 
 -15   5   1       18.00       14.14      4.86 o 
 -14   5   1      191.11      156.63     12.30 o 
 -13   5   1       48.54       34.07      7.41 o 
 -12   5   1      169.68      160.71     13.00 o 
 -11   5   1        8.73       15.48      3.62 o 
 -10   5   1      502.69      667.75     16.05 o 
  -9   5   1      181.24      143.48      6.41 o 
  -8   5   1       25.84       40.97      4.55 o 
  -6   5   1      503.13      448.56     17.74 o 
  -5   5   1       98.57       62.78      9.92 o 
  -4   5   1     1542.22     1533.48     23.47 o 
  -3   5   1       21.01       25.91      3.87 o 
  -2   5   1      811.49     1208.91     18.55 o 
  -1   5   1     1784.49     2011.93     78.97 o 
   0   5   1     2024.50     1934.84     22.06 o 
   1   5   1     2571.93     3142.27     27.90 o 
   2   5   1      399.07      488.82     10.02 o 
   3   5   1       19.57      135.41     88.77 o 
   4   5   1      278.75      235.11     13.85 o 
   5   5   1      867.94      665.06     13.64 o 
   6   5   1      132.81       76.71      5.38 o 
   7   5   1       12.81       25.99      5.53 o 
   8   5   1       26.77       36.04      5.24 o 
   9   5   1       61.70       66.47      4.17 o 
  10   5   1       85.17       93.12      8.76 o 
  12   5   1        1.08        4.18      3.49 o 
  13   5   1       40.90       14.86      3.76 o 
  14   5   1        2.68       13.24      3.38 o 
  15   5   1       28.31       55.30      7.15 o 
  16   5   1        6.82        4.32      2.09 o 
 -16   6   1        1.09       -1.20      1.59 o 
 -15   6   1        6.76       11.19      4.13 o 
 -14   6   1       70.95       84.37      8.74 o 
 -13   6   1       44.46       67.19      8.40 o 
 -12   6   1      364.39      409.09     19.73 o 
 -11   6   1       77.56       45.21      7.37 o 
 -10   6   1        2.67        6.83      3.11 o 
  -9   6   1      174.97      167.71      8.63 o 
  -8   6   1       44.00       38.02      4.09 o 
  -7   6   1      280.96      283.61      7.43 o 
  -6   6   1      642.15      458.08     13.21 o 
  -5   6   1      406.25      450.82     26.94 o 
  -4   6   1       13.15       29.27      4.04 o 
  -3   6   1      273.06      257.99     12.89 o 
  -2   6   1     1809.41     1745.52     23.64 o 
  -1   6   1     1536.93     1882.54     24.45 o 
   0   6   1     4078.10     4972.03     39.74 o 
   1   6   1     2097.71     2364.42     28.04 o 
   2   6   1     4369.42     4785.79     55.36 o 
   3   6   1      158.14      202.83     10.66 o 
   4   6   1       92.61      106.62      7.47 o 
   5   6   1      345.08      317.81     12.27 o 
   6   6   1      404.30      507.43     15.97 o 
   7   6   1      240.40      339.61      9.56 o 
   8   6   1        9.34       23.17      4.22 o 
   9   6   1       21.57       29.36      5.61 o 
  10   6   1        0.25        0.26      3.85 o 
  11   6   1       79.28      119.03     11.04 o 
  12   6   1       33.50       45.87      7.48 o 
  13   6   1       16.54       21.67      8.61 o 
  14   6   1        0.13        5.44      4.19 o 
  15   6   1       26.74       31.18      5.03 o 
  16   6   1       84.72       83.17      6.00 o 
 -15   7   1        0.24        3.69      3.04 o 
 -14   7   1       32.00       13.31      4.53 o 
 -13   7   1       41.96       70.54      8.19 o 
 -12   7   1      232.41      238.80     14.65 o 
 -11   7   1       53.42       54.59      8.63 o 
 -10   7   1      125.67      100.87      6.85 o 
  -9   7   1        1.63        4.04      3.77 o 
  -8   7   1      879.84      846.43     27.34 o 
  -7   7   1        1.69       14.74      4.18 o 
  -6   7   1     1101.86     1078.89     21.10 o 
  -5   7   1       62.03       31.94      6.30 o 
  -4   7   1      834.57      776.95     13.98 o 
  -3   7   1      611.34      701.13     13.20 o 
  -2   7   1      349.09      369.47     16.94 o 
  -1   7   1      830.93      885.85     18.85 o 
   0   7   1      713.50      823.84     25.38 o 
   1   7   1      169.22      177.03     12.32 o 
   2   7   1      282.86      307.98     15.81 o 
   3   7   1        2.14        7.78      2.72 o 
   4   7   1      299.96      291.19      8.84 o 
   5   7   1      106.47       92.11      5.45 o 
   6   7   1      290.71      395.33     12.92 o 
   7   7   1      475.23      488.72     14.55 o 
   8   7   1      350.28      304.00     16.81 o 
   9   7   1      205.46      206.64     14.06 o 
  10   7   1       29.87       26.89      6.58 o 
  11   7   1        6.02        3.87      5.00 o 
  12   7   1        0.00       10.89      5.83 o 
  13   7   1       43.38       60.85      7.68 o 
  14   7   1       11.76        9.34      3.87 o 
  15   7   1        9.99       22.67      3.77 o 
 -14   8   1        5.69        5.94      3.00 o 
 -13   8   1        1.15        1.42      3.34 o 
 -12   8   1       33.31       23.40      5.23 o 
 -11   8   1       36.59       42.37      7.08 o 
 -10   8   1       12.84       10.69      4.75 o 
  -9   8   1      109.34      153.49     12.18 o 
  -8   8   1       75.03       82.11      9.50 o 
  -7   8   1      222.77      201.78      9.79 o 
  -6   8   1       20.89       30.67      4.37 o 
  -5   8   1      370.13      379.04     13.23 o 
  -4   8   1       90.68       70.95      6.08 o 
  -3   8   1       78.17       81.64      6.30 o 
  -2   8   1      133.24      128.87      7.75 o 
  -1   8   1        0.56        2.31      2.53 o 
   0   8   1      768.75      756.16     17.85 o 
   1   8   1       28.20       20.09      3.09 o 
   2   8   1       71.29       85.17      5.34 o 
   3   8   1       77.20       76.09      5.07 o 
   4   8   1       18.23        4.14      2.62 o 
   5   8   1      305.06      277.55     11.36 o 
   6   8   1      147.72      152.39     10.42 o 
   7   8   1      246.58      254.79     15.79 o 
   8   8   1       27.59       29.77      6.92 o 
   9   8   1       39.57       39.10      7.12 o 
  10   8   1       75.21       43.51      7.21 o 
  11   8   1        2.52        5.59      4.28 o 
  12   8   1        1.10       12.50      4.70 o 
  13   8   1        1.88        6.22      6.55 o 
  14   8   1       42.72       61.07      5.55 o 
 -13   9   1       74.08       93.78      6.34 o 
 -12   9   1       48.81       79.99      7.17 o 
 -11   9   1       59.44       82.91      8.34 o 
 -10   9   1       66.59       55.56      7.13 o 
  -9   9   1        8.56        8.93      4.12 o 
  -8   9   1       17.60       10.57      4.48 o 
  -7   9   1       12.41        1.23      3.71 o 
  -6   9   1        0.00        0.47      2.88 o 
  -5   9   1       86.89       94.75      9.23 o 
  -4   9   1       11.41        3.76      2.89 o 
  -3   9   1      435.89      474.91     14.97 o 
  -2   9   1       23.78       24.95      4.88 o 
  -1   9   1     1581.76     1607.45     27.19 o 
   0   9   1       14.58        7.96      3.83 o 
   1   9   1     1161.07     1125.06     22.87 o 
   2   9   1       16.73       15.43      6.30 o 
   3   9   1      507.04      484.45     15.07 o 
   4   9   1        1.56       -1.43      4.67 o 
   5   9   1       19.10       14.29      3.70 o 
   6   9   1        1.95       -3.58      3.58 o 
   7   9   1       21.31       39.60      6.74 o 
   8   9   1        7.12        4.34      5.26 o 
   9   9   1       46.94       43.78      6.84 o 
  10   9   1      108.58      119.42     10.10 o 
  11   9   1       10.68       23.54      5.20 o 
  12   9   1       23.10       37.25      3.54 o 
 -11  10   1       78.57       88.26      4.43 o 
 -10  10   1       26.79       27.14      4.43 o 
  -9  10   1        7.50        5.46      3.57 o 
  -8  10   1        2.64        2.23      3.66 o 
  -7  10   1       25.86       27.74      6.13 o 
  -6  10   1        4.09        1.40      3.82 o 
  -5  10   1       89.02       82.31      6.37 o 
  -4  10   1       69.99       55.46      5.62 o 
  -3  10   1        2.62        3.35      3.18 o 
  -2  10   1      259.31      301.52     11.86 o 
  -1  10   1       12.89        8.24      3.53 o 
   0  10   1       44.78       55.44      6.63 o 
   1  10   1       24.58       29.83      4.77 o 
   2  10   1        3.10       13.43      3.83 o 
   3  10   1       27.36       26.78      4.42 o 
   4  10   1        9.15       17.23      3.82 o 
   5  10   1        5.25        7.95      3.24 o 
   6  10   1        4.87       12.12      4.73 o 
   7  10   1        3.60        2.09      3.61 o 
   8  10   1        3.85        3.28      3.71 o 
   9  10   1        0.17       -1.48      3.41 o 
  10  10   1       55.11       54.28      4.29 o 
  11  10   1       18.58       23.52      2.70 o 
  -9  11   1        7.45        2.65      2.60 o 
  -8  11   1        3.84        0.52      2.91 o 
  -7  11   1        8.22        9.65      3.36 o 
  -6  11   1       43.06       36.48      5.73 o 
  -5  11   1       25.18       36.29      5.97 o 
  -4  11   1        0.82       -0.51      2.43 o 
  -3  11   1        3.81        7.67      5.24 o 
  -2  11   1        4.75        3.54      2.63 o 
  -1  11   1      136.66      139.16      7.55 o 
   0  11   1        8.82        6.17      2.97 o 
   1  11   1      110.06       96.08      6.46 o 
   2  11   1        1.69        3.00      2.45 o 
   3  11   1        0.04        2.75      2.70 o 
   4  11   1        3.71        2.34      2.41 o 
   5  11   1       16.32       19.00      4.65 o 
   6  11   1       10.49       12.88      4.12 o 
   7  11   1        4.76       11.20      7.02 o 
   8  11   1       10.36       16.12      2.48 o 
  -5  12   1        5.25        2.66      2.28 o 
  -4  12   1       22.23       12.85      3.14 o 
  -3  12   1        0.34        1.59      2.70 o 
  -2  12   1      255.67      269.15      7.91 o 
  -1  12   1       26.28       25.72      3.16 o 
   0  12   1      176.17      169.14      7.80 o 
   1  12   1       73.63       68.78      4.45 o 
   2  12   1       87.01       65.10      4.11 o 
   3  12   1       25.51       15.06      3.46 o 
   4  12   1       21.16       20.32      3.68 o 
   5  12   1        0.01        0.90      2.31 o 
 -18   0   2      127.82      163.83      6.72 o 
 -17   0   2        8.98        7.35      4.05 o 
 -16   0   2       45.65       24.24      5.80 o 
 -15   0   2      148.31      158.48     12.74 o 
 -14   0   2      901.54      940.62     30.07 o 
 -13   0   2       15.73        9.23      4.05 o 
 -12   0   2       95.57       64.07      7.80 o 
 -11   0   2      444.42      517.71     13.68 o 
 -10   0   2     4768.33     4773.27     73.46 o 
  -9   0   2     1343.13     1352.26     39.36 o 
  -7   0   2     7280.25     7002.13     38.03 o 
  -5   0   2     5529.02     2806.15     28.26 o 
  -4   0   2      338.84      297.35      8.17 o 
  -3   0   2      499.60      363.98      7.93 o 
  -2   0   2     1818.35     1950.54     15.81 o 
   1   0   2      110.14      121.63      3.02 o 
   2   0   2     9220.31     8052.87     26.01 o 
   4   0   2     4126.46     3558.91     24.84 o 
   5   0   2     1075.29     1971.29     20.91 o 
   7   0   2       34.72        6.25      3.14 o 
   8   0   2     1934.83     2215.12     69.93 o 
   9   0   2     3418.31     3802.69     45.73 o 
  10   0   2        2.80        9.65      3.66 o 
  11   0   2     5243.92     5679.13    168.10 o 
  12   0   2      989.55      990.32     36.57 o 
  13   0   2     4779.58     4789.80     65.67 o 
  14   0   2       20.19        8.89      4.33 o 
  15   0   2      121.40      148.66     11.60 o 
  16   0   2       31.36       29.30      5.52 o 
  17   0   2      144.32      225.22      8.53 o 
  18   0   2        0.54       -0.64      3.02 o 
 -18   1   2        0.05        4.04      1.65 o 
 -17   1   2       12.17        8.11      2.86 o 
 -16   1   2      128.37      124.51      7.62 o 
 -15   1   2      125.01      175.34      9.29 o 
 -14   1   2      109.25       93.48      7.19 o 
 -13   1   2      327.59      389.55     19.31 o 
 -12   1   2      112.06      105.69      5.70 o 
 -11   1   2      546.05      525.25     12.96 o 
 -10   1   2        3.97        0.80      2.39 o 
  -9   1   2        2.46        1.87      1.52 o 
  -8   1   2        6.78       13.89      1.88 o 
  -7   1   2       20.77        5.39      2.14 o 
  -6   1   2     1561.81     2050.50     20.83 o 
  -5   1   2    14515.99    17334.76     59.59 o 
  -4   1   2     3264.76     3013.93     22.63 o 
  -2   1   2        2.32        5.40      0.72 o 
  -1   1   2      271.96      308.30      6.98 o 
   0   1   2      807.54     1059.22      6.11 o 
   1   1   2       21.30       35.89      4.75 o 
   2   1   2       77.53       38.34     12.74 o 
   3   1   2    13896.02    13201.83     96.00 o 
   4   1   2      923.34      691.59     12.38 o 
   5   1   2     4501.68     4990.37     56.62 o 
   6   1   2      931.01      759.87     11.08 o 
   7   1   2      713.08      720.28      8.98 o 
   8   1   2      231.95      279.18      7.97 o 
   9   1   2      178.04      187.94      9.97 o 
  10   1   2      486.03      509.12     12.51 o 
  11   1   2       23.74       34.69      3.43 o 
  12   1   2     4025.65     3705.81     33.03 o 
  13   1   2      127.69      108.34      7.52 o 
  14   1   2      765.69      764.48     18.52 o 
  15   1   2       13.84       16.85      3.79 o 
  16   1   2        0.71        3.05      2.78 o 
  17   1   2        3.58        4.45      1.76 o 
  18   1   2        6.74        3.70      2.13 o 
 -18   2   2        3.61        1.33      1.35 o 
 -17   2   2       31.36       47.08      4.51 o 
 -16   2   2        0.73        5.68      2.86 o 
 -15   2   2       31.29       24.67      4.02 o 
 -14   2   2        2.19        0.10      4.90 o 
 -13   2   2      150.72      115.29      7.58 o 
 -12   2   2      139.05       75.96      5.08 o 
 -11   2   2      134.53      106.41      4.71 o 
 -10   2   2       24.02       42.41      7.12 o 
  -9   2   2       16.37        8.83      4.31 o 
  -8   2   2       92.90      187.89     18.53 o 
  -6   2   2     5264.30     4804.42     29.73 o 
  -4   2   2     5052.53     4763.15    197.76 o 
  -3   2   2     6791.79     7548.23     87.65 o 
  -2   2   2     1802.46     1663.56     23.00 o 
  -1   2   2     3423.30     3118.58     21.70 o 
   0   2   2    29513.28    28605.41   1487.65 o 
   2   2   2       10.99       12.46      2.65 o 
   3   2   2     6750.02     7661.23    163.06 o 
   4   2   2      243.79      135.27      2.57 o 
   5   2   2    13041.48    11955.54     30.16 o 
   8   2   2      399.61      541.31     16.96 o 
   9   2   2      307.39      297.86     13.65 o 
  10   2   2        0.68       17.60      5.18 o 
  11   2   2      126.47       71.07      4.70 o 
  12   2   2        4.10        4.92      6.51 o 
  13   2   2      568.25      538.89     15.98 o 
  14   2   2       18.84       14.89      2.92 o 
  15   2   2        5.74        7.67      2.93 o 
  16   2   2        4.93        5.53      2.18 o 
  17   2   2        1.46        7.90      1.70 o 
  18   2   2        4.93        7.06      2.00 o 
 -18   3   2        4.70        3.64      1.72 o 
 -17   3   2       11.92       22.59      2.57 o 
 -16   3   2        0.00       -0.16      2.67 o 
 -15   3   2       45.63       40.61      6.95 o 
 -14   3   2       80.39       78.60      9.25 o 
 -13   3   2      164.06      192.30      9.40 o 
 -12   3   2       74.12       60.38      4.00 o 
 -11   3   2        0.68        1.27      2.00 o 
 -10   3   2       10.84        7.46      2.33 o 
  -9   3   2      230.36      267.12     14.25 o 
  -8   3   2       74.63      105.82      8.89 o 
  -7   3   2       71.00       47.43      3.83 o 
  -6   3   2     6258.32     6266.63     35.94 o 
  -5   3   2     1781.61     2233.23     32.30 o 
  -4   3   2      144.59      226.02     44.42 o 
  -3   3   2     2995.46     3439.05     25.02 o 
  -2   3   2     4326.91     4950.16    101.73 o 
  -1   3   2    47464.74    43238.58    115.37 o 
   0   3   2     5964.38     6639.19     29.63 o 
   1   3   2    24941.63    26674.63     80.50 o 
   2   3   2     4056.60     3743.80     33.72 o 
   3   3   2     6707.90     7218.74     50.14 o 
   4   3   2       24.23       52.65      2.37 o 
   5   3   2      693.77      575.85     16.27 o 
   6   3   2      748.43     1073.22     23.21 o 
   7   3   2      357.83      611.24     18.61 o 
   8   3   2      170.64      204.21     11.66 o 
   9   3   2      105.85      112.46      9.43 o 
  10   3   2       81.48      110.15      6.76 o 
  11   3   2      590.55      638.93     11.68 o 
  12   3   2     1235.98     1301.82     44.23 o 
  13   3   2       55.00       75.10      6.74 o 
  14   3   2        0.01       -0.06      3.31 o 
  15   3   2        8.97        8.88      2.57 o 
  16   3   2       59.77       68.92      3.68 o 
  17   3   2        7.87        8.14      1.56 o 
 -17   4   2       23.64       25.54      3.01 o 
 -16   4   2        0.86       -1.90      1.90 o 
 -15   4   2       10.48       16.57      5.43 o 
 -14   4   2      161.47      173.58     12.97 o 
 -13   4   2      267.48      299.43     17.27 o 
 -12   4   2       40.58       28.79      6.70 o 
 -11   4   2      115.28      115.87      9.02 o 
 -10   4   2      193.35      131.73      6.25 o 
  -9   4   2       60.00       80.80      5.96 o 
  -8   4   2        0.60        1.00      3.87 o 
  -7   4   2     1414.03     1393.29     29.82 o 
  -6   4   2      862.36      919.21     60.90 o 
  -5   4   2       48.01       11.94      2.63 o 
  -4   4   2      713.24      561.13     15.15 o 
  -3   4   2      694.73      523.31     10.67 o 
  -2   4   2    11084.22    12127.82     48.34 o 
  -1   4   2     2062.33     2145.72     18.03 o 
   0   4   2     1442.16     2196.38     23.78 o 
   2   4   2     1289.06     1147.72     19.27 o 
   3   4   2       88.61       53.02      5.70 o 
   4   4   2      228.70      229.20     10.74 o 
   5   4   2     1909.96     1924.43     31.83 o 
   7   4   2       73.90       48.82      6.52 o 
   8   4   2       64.37       45.08      6.57 o 
   9   4   2        2.54        5.58      2.58 o 
  10   4   2      170.54      175.88      8.73 o 
  11   4   2      858.52      942.89     53.08 o 
  12   4   2      461.96      439.74     17.41 o 
  13   4   2     1362.09     1327.18     24.31 o 
  14   4   2       23.47       21.50      3.15 o 
  15   4   2        4.97       -1.66      1.66 o 
  16   4   2       10.61        6.91      1.88 o 
  17   4   2        0.03       -0.82      2.19 o 
 -17   5   2        2.48        8.68      1.88 o 
 -16   5   2        0.86        2.31      2.17 o 
 -15   5   2       18.58       26.78      5.76 o 
 -14   5   2       20.24       21.55      6.08 o 
 -13   5   2        0.76        2.46      4.27 o 
 -12   5   2      135.33      152.97     12.59 o 
 -11   5   2        0.10       -2.17      3.22 o 
 -10   5   2       31.91       22.86      3.50 o 
  -9   5   2      168.41      220.65      7.82 o 
  -8   5   2        2.17        8.00      3.26 o 
  -7   5   2       27.62       52.70      7.39 o 
  -6   5   2      281.60      464.69     18.51 o 
  -5   5   2     1979.81     2711.45     44.89 o 
  -4   5   2      150.36      137.13      5.29 o 
  -3   5   2      373.62      377.08      8.08 o 
  -2   5   2      179.39      204.64      5.91 o 
  -1   5   2      697.62      746.55     13.74 o 
   0   5   2     4312.43     5057.55     35.59 o 
   1   5   2      164.90      203.86     10.85 o 
   2   5   2       31.43       60.36      3.90 o 
   3   5   2      492.40      405.66     16.13 o 
   4   5   2      172.32       87.59      5.02 o 
   5   5   2      326.05      383.52     12.84 o 
   6   5   2      882.95      895.92     15.60 o 
   7   5   2        5.25       18.91      3.87 o 
   8   5   2      419.21      406.71     10.49 o 
   9   5   2       70.40       67.66      4.20 o 
  10   5   2      115.74       69.96      8.52 o 
  11   5   2      140.10      155.90     12.67 o 
  12   5   2      377.92      335.07     12.32 o 
  13   5   2       11.35       10.62      3.49 o 
  14   5   2       97.23       89.05      6.19 o 
  15   5   2        6.68        5.82      2.60 o 
  16   5   2        6.89        6.15      3.05 o 
 -16   6   2        1.88        0.48      1.64 o 
 -15   6   2        5.34        5.00      3.22 o 
 -14   6   2       11.07       12.75      5.17 o 
 -13   6   2       80.55       85.09      9.54 o 
 -12   6   2       16.22       27.60      6.79 o 
 -11   6   2        5.46       -2.64      3.27 o 
 -10   6   2        3.87        2.56      3.36 o 
  -9   6   2        7.51       10.47      3.43 o 
  -8   6   2      238.47      174.64      7.05 o 
  -7   6   2       73.30       54.82      3.65 o 
  -6   6   2      234.82      217.04      8.58 o 
  -5   6   2       10.29       29.23      5.15 o 
  -4   6   2      828.87      779.23     15.71 o 
  -3   6   2      269.83      300.16     10.14 o 
  -2   6   2     5005.32     5453.12     41.70 o 
  -1   6   2      298.32      394.01     13.09 o 
   0   6   2    13191.27    15518.63     89.50 o 
   1   6   2       15.88        5.94      5.10 o 
   2   6   2     1069.62     1301.09     28.52 o 
   3   6   2      274.37      320.23      9.38 o 
   4   6   2      321.69      297.88      9.41 o 
   5   6   2       10.75       14.87      3.14 o 
   6   6   2       19.38        5.65      2.80 o 
   7   6   2        5.24       10.68      4.81 o 
   8   6   2      141.34      157.66      8.34 o 
   9   6   2       48.93       67.32      8.05 o 
  10   6   2       15.42        4.67      4.16 o 
  11   6   2      279.41      254.97     15.88 o 
  12   6   2        5.78       10.60      6.74 o 
  13   6   2       31.58       39.56      5.75 o 
  14   6   2        2.59        3.33      2.49 o 
  15   6   2        9.73       13.11      2.49 o 
  16   6   2        7.01        6.01      2.64 o 
 -15   7   2        0.02        0.23      2.63 o 
 -14   7   2        7.91        3.47      3.54 o 
 -13   7   2       54.68       60.63      7.82 o 
 -12   7   2      117.63      125.46     11.12 o 
 -11   7   2       35.29       41.56      7.20 o 
 -10   7   2       24.91       29.50      4.34 o 
  -9   7   2       20.96       44.80     11.68 o 
  -8   7   2      119.39      140.70     10.29 o 
  -7   7   2     1776.73     1625.30     34.19 o 
  -6   7   2       41.71       87.55      6.29 o 
  -5   7   2      361.69      330.02     11.62 o 
  -4   7   2      440.74      341.60      9.41 o 
  -3   7   2       21.12       13.01      2.71 o 
  -2   7   2      541.19      589.67     22.26 o 
  -1   7   2      877.27     1113.06     29.49 o 
   0   7   2      103.22      123.07     10.85 o 
   1   7   2      206.93      269.38     15.01 o 
   2   7   2      451.77      532.92     49.79 o 
   3   7   2       46.51       67.43      4.46 o 
   4   7   2      971.05      868.02     19.90 o 
   5   7   2        5.96        5.95      2.69 o 
   6   7   2     3085.53     2862.91     38.65 o 
   7   7   2      206.15      195.56     13.85 o 
   8   7   2      512.57      587.93     23.10 o 
   9   7   2       16.58       17.69      5.59 o 
  10   7   2        7.83       24.68      6.45 o 
  11   7   2      239.74      305.78     16.65 o 
  12   7   2      363.82      433.28     12.73 o 
  13   7   2      119.30      124.35      6.65 o 
  14   7   2       34.56       33.44      5.15 o 
  15   7   2       12.52        6.22      2.51 o 
 -14   8   2       20.95       24.41      4.26 o 
 -13   8   2       11.41       12.08      4.10 o 
 -12   8   2        2.43        1.32      4.11 o 
 -11   8   2       12.78       17.74      5.24 o 
 -10   8   2       22.46       37.23      6.88 o 
  -9   8   2        6.93        3.88      4.74 o 
  -8   8   2       16.25        4.53      4.56 o 
  -7   8   2      126.58      155.00      8.64 o 
  -6   8   2       20.82       22.56      6.93 o 
  -5   8   2        9.53        2.45      2.76 o 
  -4   8   2        2.63        3.81      3.07 o 
  -3   8   2       25.76       26.92      4.99 o 
  -2   8   2        0.01       -1.83      2.93 o 
  -1   8   2      293.19      237.45     10.15 o 
   0   8   2      452.37      354.64     10.28 o 
   1   8   2      274.58      251.54      8.64 o 
   2   8   2        8.37       16.61      3.46 o 
   3   8   2        0.58       -0.08      2.60 o 
   4   8   2        1.12        0.50      2.42 o 
   5   8   2      151.05      124.52      7.71 o 
   6   8   2       15.83       16.00      5.01 o 
   7   8   2      156.55      161.39     12.79 o 
   8   8   2       42.01       74.00      9.32 o 
   9   8   2      181.03      175.94     13.12 o 
  10   8   2        3.14        3.28      4.15 o 
  11   8   2       74.79       88.74      9.04 o 
  12   8   2       20.17       24.67      5.25 o 
  13   8   2        5.86        9.72      2.52 o 
  14   8   2       21.76       23.56      3.69 o 
 -13   9   2       11.35       18.76      3.70 o 
 -12   9   2       34.37       41.38      5.74 o 
 -11   9   2      139.26      138.55     10.08 o 
 -10   9   2        0.22       -3.76      4.04 o 
  -9   9   2       66.54       74.24      8.52 o 
  -8   9   2        0.00       -0.40      4.24 o 
  -7   9   2      102.99       90.50      9.26 o 
  -6   9   2        0.01        0.51      2.78 o 
  -5   9   2       21.07       15.03      3.66 o 
  -4   9   2       25.14       33.63      4.51 o 
  -3   9   2      770.72      778.71     19.08 o 
  -2   9   2       45.73       54.06     12.08 o 
  -1   9   2     2110.89     2273.40     32.32 o 
   0   9   2       39.32       36.01      5.56 o 
   1   9   2     1075.42     1078.66     22.30 o 
   2   9   2       24.75       23.75      5.33 o 
   3   9   2       30.16       32.81      4.48 o 
   4   9   2       29.32       19.28      3.63 o 
   5   9   2       58.03       56.57      5.55 o 
   6   9   2       13.68       12.70      3.40 o 
   7   9   2       21.39       18.10      5.10 o 
   8   9   2       20.48       17.35      5.53 o 
   9   9   2        8.73       16.30      5.26 o 
  10   9   2        0.11       10.26      5.12 o 
  11   9   2        1.22        5.65      4.10 o 
  12   9   2        8.86       22.06      2.94 o 
 -11  10   2       44.91       28.73      4.19 o 
 -10  10   2        0.27        1.84      3.07 o 
  -9  10   2        0.77        0.52      3.16 o 
  -8  10   2        2.25        1.28      3.66 o 
  -7  10   2       66.90       65.89      8.04 o 
  -6  10   2        0.24       -1.03      4.04 o 
  -5  10   2        3.77        4.41      2.85 o 
  -4  10   2       17.00       15.27      3.74 o 
  -3  10   2      124.15      104.12      7.21 o 
  -2  10   2       17.31       16.26      4.14 o 
  -1  10   2      158.46      159.50     10.47 o 
   0  10   2        1.58        3.53      3.50 o 
   1  10   2      113.17      131.65     15.05 o 
   2  10   2       25.90       40.23      5.75 o 
   3  10   2       45.26       44.99      5.07 o 
   4  10   2       23.62       26.05      4.31 o 
   5  10   2       26.93       27.74      4.08 o 
   6  10   2      146.85      139.96     11.39 o 
   7  10   2       30.89       29.33      5.77 o 
   8  10   2        3.75        4.00      4.17 o 
   9  10   2       10.81       14.66      4.52 o 
  10  10   2       33.39       47.76      3.92 o 
  11  10   2       17.04       21.58      4.30 o 
  -8  11   2        2.55        5.07      2.63 o 
  -7  11   2        0.58       -0.82      3.29 o 
  -6  11   2       35.09       36.03      5.56 o 
  -5  11   2       30.25       31.35      5.57 o 
  -4  11   2       19.95       11.96      3.02 o 
  -3  11   2       14.11        9.99      2.84 o 
  -2  11   2        2.58        0.32      2.64 o 
  -1  11   2        1.40       -1.77      3.57 o 
   0  11   2       34.70       42.91      4.66 o 
   1  11   2       69.48       77.38      5.78 o 
   2  11   2        9.82        3.65      2.75 o 
   3  11   2        0.66        1.15      2.22 o 
   4  11   2        0.13        4.15      2.37 o 
   5  11   2       11.29       18.79      4.21 o 
   6  11   2       29.00       30.27      4.35 o 
   7  11   2        0.00        2.85      4.46 o 
   8  11   2       35.96       36.44      3.23 o 
  -4  12   2       41.43       38.68      4.35 o 
  -3  12   2        6.80        7.12      3.14 o 
  -2  12   2      140.54      130.32      5.66 o 
  -1  12   2        0.01        5.46      2.23 o 
   0  12   2      112.72      107.53      5.28 o 
   1  12   2        1.24        1.24      1.88 o 
   2  12   2       24.62       22.30      4.25 o 
   3  12   2        2.56        0.48      2.85 o 
   4  12   2        0.80       -2.15      2.61 o 
   5  12   2       18.50       20.16      3.44 o 
 -18   1   3       21.20       28.35      3.23 o 
 -17   1   3       25.24       17.14      3.92 o 
 -16   1   3        7.02       15.24      3.78 o 
 -14   1   3       69.47       69.94      6.27 o 
 -13   1   3       28.85       22.36      5.52 o 
 -12   1   3        4.65       19.17      3.53 o 
 -11   1   3        0.38        7.89      2.58 o 
 -10   1   3      291.84      444.21      8.65 o 
  -8   1   3       19.02       15.70      2.76 o 
  -7   1   3     6104.98     6290.27     30.19 o 
  -6   1   3     5505.12     4039.20     31.42 o 
  -4   1   3       24.65       57.98      5.88 o 
  -3   1   3    17889.43    18022.28    587.27 o 
  -2   1   3        6.50       33.67      1.76 o 
  -1   1   3    13615.44    10666.35    171.16 o 
   0   1   3     2701.93     3211.36     36.70 o 
   2   1   3     4704.65     4813.97     20.20 o 
   3   1   3    11625.13    12050.89    184.35 o 
   4   1   3     1056.79      681.23     16.00 o 
   5   1   3     1621.87     1798.79     17.14 o 
   7   1   3      520.11      465.75     18.11 o 
   8   1   3        3.32        9.92      2.36 o 
  10   1   3        1.43       11.66     12.37 o 
  11   1   3      751.38      917.40     15.84 o 
  12   1   3       10.87        7.51      3.49 o 
  13   1   3      958.42     1171.12     18.86 o 
  14   1   3       17.45       30.57      4.43 o 
  15   1   3        2.64        3.15      2.80 o 
  16   1   3        0.63        2.75      1.75 o 
  17   1   3        1.87       12.42      1.91 o 
  18   1   3       45.34       47.53      3.70 o 
 -18   2   3       20.42       20.74      1.97 o 
 -17   2   3        3.80        9.09      3.22 o 
 -16   2   3        2.47        5.27      3.05 o 
 -15   2   3       16.10       28.82      4.60 o 
 -14   2   3      116.37       69.34      9.01 o 
 -13   2   3       23.07       28.34      6.95 o 
 -12   2   3      414.18      360.15     12.10 o 
 -11   2   3       57.75       60.47      4.55 o 
 -10   2   3      354.28      331.58     16.05 o 
  -9   2   3        1.81        4.48      2.06 o 
  -8   2   3     2185.36     2735.12     26.52 o 
  -7   2   3      154.72      147.03      5.98 o 
  -6   2   3     3047.53     3147.49     24.72 o 
  -5   2   3      417.86      274.72      7.00 o 
  -4   2   3     6559.62     6603.58    152.07 o 
  -3   2   3      479.34      572.26      9.70 o 
  -2   2   3      339.75      403.73      4.10 o 
  -1   2   3    10627.64    11384.70     33.21 o 
   0   2   3    39648.43    36036.03   1439.42 o 
   1   2   3      931.00      747.91     19.45 o 
   2   2   3    15810.89    14123.06    244.59 o 
   3   2   3       48.82       63.89      2.65 o 
   4   2   3      921.30      964.08     37.13 o 
   5   2   3     1506.36     1235.27     80.69 o 
   6   2   3     2354.18     2470.87     44.04 o 
   7   2   3       99.98       44.36      3.09 o 
   8   2   3      782.51      926.21     22.50 o 
   9   2   3       46.45       70.16      7.07 o 
  10   2   3        2.57       17.28     11.40 o 
  11   2   3      191.47      170.44      8.63 o 
  12   2   3     1081.60     1295.23     19.85 o 
  13   2   3       10.43        7.81      4.15 o 
  14   2   3      167.13      206.51      8.02 o 
  15   2   3        7.55        6.48      2.91 o 
  16   2   3       30.56       38.22      2.95 o 
  17   2   3        2.56        3.74      2.01 o 
  18   2   3       78.88       87.98      6.26 o 
 -18   3   3       58.39       46.62      3.33 o 
 -17   3   3        3.31        2.31      1.89 o 
 -16   3   3        6.12        8.08      2.90 o 
 -15   3   3        4.82        7.64      4.73 o 
 -14   3   3       79.25       77.36      9.31 o 
 -13   3   3       50.20       29.52      6.91 o 
 -12   3   3      181.19      201.99     13.47 o 
 -11   3   3       64.81       65.61      4.58 o 
 -10   3   3       23.95       15.97      3.72 o 
  -9   3   3      223.83      142.20     10.88 o 
  -8   3   3      104.49       73.80      4.82 o 
  -7   3   3     1941.47     1649.32     20.00 o 
  -6   3   3     6262.15     6220.74    230.64 o 
  -5   3   3     2583.51     2085.53     31.53 o 
  -4   3   3       48.98      102.22     43.33 o 
  -3   3   3      239.95      295.52      7.21 o 
  -2   3   3      626.71      606.16     11.24 o 
  -1   3   3    21453.02    20741.59    446.98 o 
   0   3   3     6440.34     6917.04     25.40 o 
   2   3   3     4228.86     5011.58     38.10 o 
   3   3   3      327.87      522.08      9.45 o 
   5   3   3     2661.86     3798.84     40.89 o 
   7   3   3      152.67      129.63      8.83 o 
   8   3   3      107.00      133.36      9.45 o 
   9   3   3       86.68      177.72     11.18 o 
  10   3   3       12.88       12.48      2.63 o 
  11   3   3       41.48       68.12      6.32 o 
  12   3   3      626.78      516.29     15.46 o 
  13   3   3       67.60       63.36      6.02 o 
  14   3   3        1.63        6.47      2.67 o 
  15   3   3        6.63        8.25      1.80 o 
  16   3   3        0.75        1.20      1.66 o 
  17   3   3      102.72      115.94      4.25 o 
 -17   4   3       24.40       27.35      3.13 o 
 -16   4   3       50.41       31.55      3.03 o 
 -15   4   3        0.23        4.45      3.79 o 
 -14   4   3        7.06        1.89      4.12 o 
 -13   4   3       15.17       22.35      6.63 o 
 -12   4   3      100.02       90.88      9.99 o 
 -11   4   3       11.95       15.45      3.02 o 
 -10   4   3      175.78      140.73      6.58 o 
  -9   4   3       47.73       72.46      5.79 o 
  -8   4   3      287.65      401.44     17.26 o 
  -7   4   3      129.47      129.42      9.99 o 
  -6   4   3     1701.66     1516.88     30.42 o 
  -5   4   3     4036.22     4069.41     28.76 o 
  -4   4   3     1086.05     1058.76     18.48 o 
  -3   4   3      519.16      552.05     10.26 o 
  -2   4   3      131.80      122.72      3.20 o 
  -1   4   3      840.60      674.46      9.39 o 
   0   4   3        6.07        5.66      2.23 o 
   1   4   3     2249.14     2412.56     25.09 o 
   2   4   3      654.62      988.37     17.71 o 
   3   4   3     1114.99     1616.97     25.59 o 
   4   4   3     2776.50     3331.62     28.18 o 
   5   4   3      242.20      424.27     19.58 o 
   6   4   3     1031.73     1100.79     31.40 o 
   7   4   3      219.66      129.33      7.03 o 
   8   4   3      278.03      407.06     12.35 o 
   9   4   3      147.99      162.99      7.22 o 
  10   4   3       21.34       34.45      4.57 o 
  11   4   3       72.43       69.09      9.08 o 
  12   4   3      158.61      260.00     11.73 o 
  13   4   3       46.10       74.69      5.29 o 
  14   4   3        0.09        0.39      2.42 o 
  15   4   3        4.16        7.20      1.90 o 
  16   4   3        5.85        3.73      2.12 o 
 -17   5   3        1.33       -0.66      1.58 o 
 -16   5   3       24.64       12.42      2.60 o 
 -15   5   3        1.02        1.63      3.36 o 
 -14   5   3      124.77       99.31      9.67 o 
 -13   5   3      126.80       94.95     10.15 o 
 -12   5   3        6.47       21.97      6.29 o 
 -11   5   3      191.88      206.45     12.09 o 
 -10   5   3       92.80      133.69      6.56 o 
  -9   5   3       95.13       69.40      4.77 o 
  -8   5   3      751.83      827.15     14.43 o 
  -7   5   3      221.84      192.64     12.76 o 
  -6   5   3     2134.53     2215.48     39.51 o 
  -4   5   3       31.55       32.77      3.06 o 
  -3   5   3       96.42       48.51      3.29 o 
  -2   5   3     3563.06     4514.83     32.51 o 
  -1   5   3      335.23      438.06      8.37 o 
   0   5   3      991.71     1069.44     68.30 o 
   1   5   3      341.26      570.22     43.20 o 
   2   5   3     1836.08     2066.28     76.22 o 
   4   5   3      254.33      307.57     12.72 o 
   7   5   3       17.29       45.97      7.32 o 
   8   5   3      379.65      355.48     12.08 o 
   9   5   3      248.55      206.66      9.67 o 
  10   5   3      135.53      150.48     11.83 o 
  11   5   3      213.83      213.75     14.39 o 
  12   5   3        7.69       20.89      6.36 o 
  13   5   3      613.24      702.85     22.47 o 
  14   5   3       22.11       26.40      3.83 o 
  15   5   3       15.34       10.56      2.66 o 
  16   5   3       16.74        7.00      3.12 o 
 -16   6   3       15.06       16.02      2.34 o 
 -15   6   3       12.86        8.06      4.07 o 
 -14   6   3        9.07       12.27      4.91 o 
 -13   6   3        3.97        7.78      5.17 o 
 -12   6   3       22.56       24.60      6.56 o 
 -11   6   3        3.43       10.67      3.54 o 
 -10   6   3      141.30      100.25      7.08 o 
  -9   6   3       76.68       79.28      6.36 o 
  -8   6   3      283.47      268.69      8.71 o 
  -7   6   3      323.66      276.38      7.45 o 
  -6   6   3      176.74      108.75      5.52 o 
  -5   6   3      221.03      227.90     13.22 o 
  -4   6   3       73.23       51.99      4.59 o 
  -3   6   3        9.22       29.35      4.17 o 
  -2   6   3     2226.36     2658.21     45.68 o 
  -1   6   3     3621.56     4042.06     52.42 o 
   0   6   3     3714.75     4109.77     51.08 o 
   1   6   3     4736.92     5183.13     57.36 o 
   2   6   3       17.02       -0.06      4.13 o 
   3   6   3       20.54       28.81      3.42 o 
   6   6   3      111.40      103.11      5.23 o 
   7   6   3      149.96       95.29      6.47 o 
   8   6   3       51.44       56.78      5.47 o 
   9   6   3       72.79      128.42     11.07 o 
  10   6   3        4.47       10.24      5.58 o 
  11   6   3      412.23      442.95     20.51 o 
  12   6   3       79.95      102.69      7.04 o 
  13   6   3       44.81       41.83      3.68 o 
  14   6   3        1.84        3.40      2.31 o 
  15   6   3        0.00        4.83      3.29 o 
 -15   7   3        4.62       -1.02      2.90 o 
 -14   7   3        1.23       -2.31      3.37 o 
 -13   7   3        0.83       -2.17      3.55 o 
 -12   7   3       26.53       21.32      6.10 o 
 -11   7   3       12.59       13.05      3.71 o 
 -10   7   3       22.58       11.74      3.85 o 
  -9   7   3       66.73       72.66      6.27 o 
  -8   7   3      403.09      442.68     21.84 o 
  -7   7   3      102.11      133.11      6.56 o 
  -6   7   3      131.23      106.99      5.82 o 
  -5   7   3        1.58        2.02      2.96 o 
  -4   7   3       14.07        9.10      2.70 o 
  -3   7   3        2.28        3.55      2.54 o 
  -2   7   3        3.88       14.98      7.72 o 
  -1   7   3     1744.08     1664.65     36.22 o 
   0   7   3      403.02      308.16     16.11 o 
   1   7   3      396.89      496.47     20.55 o 
   2   7   3      464.71      512.09     14.28 o 
   3   7   3       92.08      106.74      5.51 o 
   4   7   3       15.74       19.32      3.06 o 
   5   7   3      153.72      129.07      6.12 o 
   6   7   3       29.14       17.94      4.13 o 
   7   7   3     1059.15     1039.19     29.97 o 
   8   7   3        2.52        9.20      4.77 o 
   9   7   3      131.57      162.17     12.49 o 
  10   7   3       40.02       32.59      6.76 o 
  11   7   3      137.35      146.35     11.87 o 
  12   7   3       39.72       56.08      5.13 o 
  13   7   3        0.11        2.51      2.90 o 
  14   7   3        0.63        1.05      2.91 o 
 -14   8   3      109.98      102.38      7.32 o 
 -13   8   3        9.06       11.36      4.28 o 
 -12   8   3      128.86      131.78     10.32 o 
 -11   8   3        0.74        9.85      4.57 o 
 -10   8   3       15.07       17.96      3.66 o 
  -9   8   3        9.02       11.86      3.49 o 
  -8   8   3       51.80       54.29      5.37 o 
  -7   8   3       52.57       73.13      5.02 o 
  -6   8   3       56.39       79.85      6.39 o 
  -5   8   3       62.34       61.15      8.35 o 
  -4   8   3       35.53       27.10      9.01 o 
  -3   8   3      114.13       99.24      6.88 o 
  -2   8   3       28.92       26.37      3.87 o 
  -1   8   3      229.20      257.41      8.85 o 
   0   8   3        8.24       15.32      2.87 o 
   1   8   3       42.31       51.77      4.31 o 
   2   8   3        0.22        0.21      3.05 o 
   3   8   3      112.67       86.72      5.31 o 
   4   8   3       28.39       25.13      5.75 o 
   5   8   3      101.38      113.91      7.40 o 
   6   8   3      281.70      247.27     10.68 o 
   7   8   3      152.75      137.59     12.02 o 
   8   8   3      237.84      244.52     15.68 o 
   9   8   3        0.42        4.42      4.28 o 
  10   8   3       60.23       50.30      7.68 o 
  11   8   3       30.62       29.59      3.82 o 
  12   8   3       13.84       28.61      7.40 o 
  13   8   3        3.79        5.34      2.33 o 
 -13   9   3       50.35       56.54      5.18 o 
 -12   9   3       40.81       52.65      6.17 o 
 -11   9   3       16.03       20.34      4.70 o 
 -10   9   3       64.60       48.57      6.58 o 
  -9   9   3       76.13       81.02      8.90 o 
  -8   9   3        5.45        5.27      3.61 o 
  -7   9   3       15.59        7.80      4.18 o 
  -6   9   3        0.56       -0.58      4.53 o 
  -5   9   3        7.23        2.44      2.94 o 
  -4   9   3       14.19        4.96      3.49 o 
  -3   9   3      282.32      263.59     11.28 o 
  -2   9   3      482.95      492.78     20.24 o 
  -1   9   3      605.33      630.44     35.09 o 
   0   9   3     1859.58     2025.05     30.39 o 
   1   9   3      206.20      197.04     10.03 o 
   2   9   3      399.65      332.83     12.44 o 
   3   9   3       15.40       10.21      3.21 o 
   4   9   3        6.91       16.16      8.60 o 
   5   9   3        5.63        9.61      3.05 o 
   6   9   3       20.07       11.08      4.35 o 
   7   9   3       18.46       22.64      5.86 o 
   8   9   3       38.79       46.17      7.01 o 
   9   9   3       36.60       36.09      6.08 o 
  10   9   3       12.47       16.40      5.02 o 
  11   9   3       37.81       49.82      4.40 o 
  12   9   3       21.50       20.30      2.80 o 
 -11  10   3       64.17       63.47      5.57 o 
 -10  10   3       18.45       17.37      3.96 o 
  -9  10   3        0.24        0.26      3.27 o 
  -8  10   3        2.18        3.24      3.79 o 
  -7  10   3       10.98       20.67      5.47 o 
  -6  10   3       59.49       65.89      8.11 o 
  -5  10   3       10.03        5.69      2.93 o 
  -4  10   3       19.78       14.82      3.77 o 
  -3  10   3       72.09       75.21      6.36 o 
  -2  10   3      435.70      447.90     14.17 o 
  -1  10   3      186.73      162.53      8.96 o 
   0  10   3      842.14      930.59     21.14 o 
   1  10   3      337.11      391.99     13.33 o 
   2  10   3      108.21      117.02     11.57 o 
   3  10   3      185.57      187.47      9.20 o 
   4  10   3        2.99        2.39      2.80 o 
   5  10   3       14.70       14.56      5.07 o 
   6  10   3        2.17        6.20      4.22 o 
   7  10   3       19.13       23.92      5.62 o 
   8  10   3        1.21        2.31      3.56 o 
   9  10   3        4.54       10.05      5.95 o 
  10  10   3       96.98       99.80      5.08 o 
  -8  11   3        0.01       -1.61      2.73 o 
  -7  11   3        8.77       11.86      3.63 o 
  -6  11   3        4.83        6.64      3.39 o 
  -5  11   3       24.88       25.81      5.23 o 
  -4  11   3       16.82       15.55      3.20 o 
  -3  11   3        1.49        1.61      2.50 o 
  -2  11   3        0.35       -0.19      2.52 o 
  -1  11   3        8.07        8.01      3.02 o 
   0  11   3       31.57       27.93      3.88 o 
   1  11   3        4.57        1.32      2.79 o 
   2  11   3        0.86       -0.94      3.18 o 
   3  11   3        9.27        5.71      2.49 o 
   4  11   3       20.42       13.46      2.96 o 
   5  11   3        2.42        4.50      2.44 o 
   6  11   3       41.59       30.55      3.56 o 
   7  11   3       25.26       22.04      2.96 o 
   8  11   3        1.27        3.47      1.94 o 
  -4  12   3        0.20       -0.97      1.53 o 
  -3  12   3       14.39        9.17      2.93 o 
  -2  12   3        1.55        2.07      2.01 o 
  -1  12   3       74.07       77.58      4.44 o 
   0  12   3       45.44       46.20      3.64 o 
   1  12   3       79.31       53.51      7.24 o 
   2  12   3        6.82        2.80      2.79 o 
   3  12   3        3.04        2.64      1.67 o 
   4  12   3        1.09        2.21      2.62 o 
   5  12   3       30.00       18.13      3.35 o 
 -18   0   4        0.01        1.27      3.10 o 
 -17   0   4        0.53        0.55      3.62 o 
 -16   0   4        6.08       10.49      4.82 o 
 -15   0   4       56.68       29.45      6.87 o 
 -14   0   4     2253.60     2338.47     47.21 o 
 -13   0   4      522.33      477.66     21.35 o 
 -12   0   4      640.91      603.97     22.84 o 
 -11   0   4      966.73      934.88     31.21 o 
 -10   0   4      527.13      499.98     16.74 o 
  -9   0   4      672.12     1070.72     18.06 o 
  -8   0   4     1630.59     1611.30     20.59 o 
  -7   0   4     2166.62     3330.69     77.35 o 
  -6   0   4      105.07      144.77      5.43 o 
  -5   0   4     4425.31     7423.04     48.73 o 
  -4   0   4     2077.54     3374.68     29.66 o 
  -3   0   4     9962.21    11625.43     51.57 o 
  -1   0   4     6399.70     8770.99     34.12 o 
   0   0   4     2464.64     2279.13     16.12 o 
   1   0   4    27049.12    20012.58     54.98 o 
   3   0   4     2981.84     3395.62     85.33 o 
   4   0   4     2316.68     1661.97    116.86 o 
   5   0   4    21320.75    22189.79     92.82 o 
   6   0   4     5761.15     3741.91     23.69 o 
   7   0   4     2712.41     3244.42     24.05 o 
   8   0   4     1081.48     1010.14     15.38 o 
   9   0   4     2737.31     3286.20     29.66 o 
  10   0   4      842.25      947.46     25.41 o 
  11   0   4     1359.70     1276.86     18.79 o 
  12   0   4      212.04       86.31     10.99 o 
  13   0   4      750.53      779.01     19.02 o 
  14   0   4        6.22       -0.39      3.56 o 
  15   0   4      314.00      293.53     15.14 o 
  16   0   4        6.62        4.65      4.48 o 
  17   0   4       16.09        6.39      3.80 o 
  18   0   4        0.00        4.41      3.12 o 
 -18   1   4       54.37       76.95      4.78 o 
 -17   1   4        7.14        5.88      2.63 o 
 -16   1   4       10.30        5.73      2.96 o 
 -15   1   4        0.07        4.96      3.48 o 
 -14   1   4      192.35      243.02     11.18 o 
 -13   1   4      542.87      455.85     20.76 o 
 -12   1   4       64.30       67.55      5.00 o 
 -11   1   4      124.58      145.06      6.50 o 
 -10   1   4       54.74       53.31      3.27 o 
  -9   1   4      350.18      375.73      7.54 o 
  -8   1   4      479.37      707.01     15.29 o 
  -7   1   4      625.14      895.31     11.67 o 
  -6   1   4     8515.10    10217.20     36.69 o 
  -5   1   4       11.39       20.56      5.44 o 
  -4   1   4      256.59      296.48      8.02 o 
  -3   1   4     1414.74     1913.27     87.69 o 
  -2   1   4      407.95      341.92      5.39 o 
  -1   1   4      975.41     1099.59     15.55 o 
   0   1   4     3889.47     4673.94     17.10 o 
   1   1   4     1135.42     1255.07      6.38 o 
   2   1   4    24686.85    24772.64     74.86 o 
   3   1   4      562.61      372.02     14.87 o 
   4   1   4     2563.44     3161.65     72.83 o 
   5   1   4        6.63       15.89      1.41 o 
   6   1   4       16.16       34.30     14.09 o 
   7   1   4      961.92      997.89     71.42 o 
   8   1   4       55.46      103.76      4.31 o 
   9   1   4      179.90      180.41      6.14 o 
  10   1   4       35.66       38.00      7.54 o 
  11   1   4        4.23        6.34      2.64 o 
  12   1   4       39.19       30.94      3.38 o 
  13   1   4       46.30       49.45      5.23 o 
  14   1   4        1.58       13.45      2.90 o 
  15   1   4        0.23        2.52      2.49 o 
  16   1   4        0.86        3.97      1.81 o 
  17   1   4        9.70        8.51      2.94 o 
  18   1   4       24.62       23.72      2.81 o 
 -18   2   4       18.48       33.02      4.05 o 
 -17   2   4       11.45       15.63      3.13 o 
 -16   2   4        3.87        6.93      3.37 o 
 -15   2   4       63.42       47.25      5.28 o 
 -14   2   4        0.13        0.83      5.37 o 
 -13   2   4       34.16       53.81      8.12 o 
 -12   2   4        1.74        9.35      3.45 o 
 -11   2   4     1071.84     1061.33     14.76 o 
 -10   2   4        0.24        4.19      4.21 o 
  -9   2   4       47.65       14.33      8.87 o 
  -8   2   4     2247.46     2948.86     71.70 o 
  -7   2   4     6445.12     6482.63     94.48 o 
  -6   2   4     6751.57     6219.80     55.18 o 
  -4   2   4      962.72      594.29     16.38 o 
  -3   2   4     2347.04     2478.17     35.13 o 
  -2   2   4     5842.72     7799.11     66.07 o 
   0   2   4     5464.68     6293.70    103.30 o 
   1   2   4     2121.84     1302.62      8.55 o 
   2   2   4    12748.77    10924.57    133.34 o 
   3   2   4     1943.40     2038.04     17.22 o 
   5   2   4       44.88       53.53      2.96 o 
   7   2   4       15.24        3.58      3.05 o 
   8   2   4        8.32       21.66      4.36 o 
   9   2   4        5.16       13.90      5.94 o 
  10   2   4      430.14      435.43     19.62 o 
  11   2   4     1926.23     1790.04     22.39 o 
  12   2   4       67.11       34.98      5.02 o 
  13   2   4      516.09      529.73     12.58 o 
  14   2   4       18.59       19.75      3.24 o 
  15   2   4        1.80        9.43      2.18 o 
  16   2   4        2.79       -0.65      1.94 o 
  17   2   4       41.31       50.07      3.21 o 
  18   2   4       12.72       11.41      3.19 o 
 -18   3   4       53.72       75.26      4.11 o 
 -17   3   4        0.09        1.68      2.27 o 
 -16   3   4        4.56        1.35      2.59 o 
 -15   3   4        7.86       13.46      5.33 o 
 -14   3   4      112.40       90.60      9.91 o 
 -13   3   4      398.46      383.47     19.27 o 
 -12   3   4       79.41       71.03      8.51 o 
 -11   3   4       24.52       31.96      4.43 o 
 -10   3   4       70.18       82.09      6.56 o 
  -9   3   4      194.64      185.62     12.59 o 
  -8   3   4        8.69        1.87      4.52 o 
  -7   3   4     1462.45     2058.88     23.79 o 
  -6   3   4      899.68     1327.41     17.67 o 
  -5   3   4     3758.98     5507.35     34.19 o 
  -4   3   4      261.36      274.26      7.39 o 
  -3   3   4      930.03      805.95     11.56 o 
  -2   3   4     1146.38     1742.36     16.12 o 
  -1   3   4     1739.89     1957.22     14.18 o 
   0   3   4     3426.83     3032.74     51.44 o 
   1   3   4      392.19      438.34     10.30 o 
   2   3   4     2909.34     2344.45     25.66 o 
   4   3   4     5580.53     5722.87     58.38 o 
   5   3   4     7287.23     7215.86    147.07 o 
   6   3   4     3671.75     4214.59     46.06 o 
   7   3   4       48.35       66.35      4.94 o 
   8   3   4       21.44       40.25      7.18 o 
   9   3   4       22.08       29.06      5.32 o 
  10   3   4       26.91       44.45      4.33 o 
  11   3   4        8.37        4.38      5.16 o 
  12   3   4       62.58       58.41      6.09 o 
  13   3   4      201.39      236.55     10.66 o 
  14   3   4       21.73        9.07      2.39 o 
  15   3   4        2.43        2.95      1.65 o 
  16   3   4        0.40        0.74      2.09 o 
  17   3   4        6.15       -0.15      2.59 o 
 -17   4   4        3.53        2.83      2.13 o 
 -16   4   4       14.06       18.19      2.48 o 
 -15   4   4       16.77       21.28      5.32 o 
 -14   4   4       27.48       11.89      5.00 o 
 -13   4   4       20.34       31.25      6.61 o 
 -12   4   4      307.11      217.35     10.32 o 
 -11   4   4       29.64        6.78      3.01 o 
 -10   4   4       77.01      106.43      5.74 o 
  -9   4   4      334.13      325.64      9.79 o 
  -8   4   4      120.59      105.81      9.49 o 
  -7   4   4     1003.47     1465.18     36.94 o 
  -6   4   4     1063.97      777.55     22.27 o 
  -5   4   4      678.22      895.46     22.00 o 
  -4   4   4      207.61      315.19      8.07 o 
  -3   4   4     1425.95     1300.49     15.83 o 
  -1   4   4     2707.08     2933.18     22.93 o 
   0   4   4      169.77      116.85      3.99 o 
   1   4   4     1515.50     1143.24     18.00 o 
   2   4   4       67.22      107.67      6.33 o 
   3   4   4      394.10      579.33     15.15 o 
   4   4   4       16.71        5.99      3.43 o 
   5   4   4      643.73      707.65     20.06 o 
   6   4   4     2191.25     1645.76     22.50 o 
   7   4   4       48.56       32.80      4.79 o 
   8   4   4      245.63      277.20     10.50 o 
   9   4   4       90.80      160.32     12.62 o 
  10   4   4       90.55       92.33      6.69 o 
  11   4   4       43.91       61.98      6.24 o 
  12   4   4      288.01      339.76     10.25 o 
  13   4   4        0.14        0.46      2.45 o 
  14   4   4       63.65       81.87      5.01 o 
  15   4   4        0.82       -0.02      1.98 o 
  16   4   4        6.84       16.23      2.71 o 
 -17   5   4        8.34       11.72      2.13 o 
 -16   5   4        0.01       -1.30      2.17 o 
 -15   5   4       11.16        5.70      4.06 o 
 -14   5   4       74.04       54.68      7.71 o 
 -13   5   4       53.59       45.73      7.66 o 
 -12   5   4       55.91       54.09      5.94 o 
 -11   5   4       30.92       33.75      4.95 o 
 -10   5   4      153.64      164.39      7.25 o 
  -9   5   4        0.43        5.51      2.39 o 
  -8   5   4      222.16      277.67      8.57 o 
  -7   5   4      540.50      467.94     19.14 o 
  -6   5   4      295.35      191.37     12.21 o 
  -5   5   4      854.52      819.70     23.32 o 
  -4   5   4      141.65      107.96      4.58 o 
  -3   5   4      122.80      172.92      5.64 o 
  -2   5   4       56.38       76.77      4.72 o 
  -1   5   4      966.72      972.83     23.14 o 
   0   5   4      778.18      945.01     41.07 o 
   1   5   4     1289.51     1496.80     64.58 o 
   2   5   4      105.86      143.70      5.87 o 
   3   5   4      567.61      411.94     13.90 o 
   4   5   4     1036.03     1229.80     25.35 o 
   6   5   4       16.42       29.65      5.41 o 
   7   5   4       26.88       22.82      6.00 o 
   8   5   4      600.31      552.21     32.87 o 
   9   5   4      114.06       66.25      5.91 o 
  10   5   4       13.96       23.40      4.95 o 
  11   5   4        1.21       -3.34      5.11 o 
  12   5   4      238.63      339.65     12.41 o 
  13   5   4        0.53        8.26      4.63 o 
  14   5   4        2.72        8.09      3.84 o 
  15   5   4        1.80        0.42      3.13 o 
  16   5   4        0.93        0.32      2.17 o 
 -16   6   4        0.40        0.10      3.14 o 
 -15   6   4        3.31       -3.65      3.97 o 
 -14   6   4        0.07        2.59      3.94 o 
 -13   6   4        1.34        8.43      5.12 o 
 -12   6   4       20.88       38.42      6.98 o 
 -11   6   4      122.91       89.16      6.88 o 
 -10   6   4       29.04       25.97      4.56 o 
  -9   6   4      229.90      266.50     10.77 o 
  -8   6   4        1.63        3.26      2.82 o 
  -7   6   4      875.89      632.60     11.25 o 
  -6   6   4      411.00      379.03     12.37 o 
  -5   6   4      698.13      723.77     23.14 o 
  -4   6   4      388.00      314.60     11.15 o 
  -3   6   4      352.73      369.65     11.04 o 
  -2   6   4      576.50      648.81     21.55 o 
  -1   6   4      701.95      985.70     25.83 o 
   0   6   4     2295.99     2237.06     38.03 o 
   1   6   4      174.79      216.20     12.17 o 
   2   6   4      596.36      788.73     22.57 o 
   3   6   4       54.06       99.30      5.55 o 
   4   6   4       65.00      101.97      5.99 o 
   5   6   4     1115.18     1004.47     18.29 o 
   6   6   4       31.08        6.88      2.41 o 
   7   6   4      109.79       81.80      6.02 o 
   8   6   4      204.86      176.55      8.83 o 
   9   6   4        5.03       16.15      4.95 o 
  10   6   4       59.40       63.49      8.45 o 
  11   6   4       81.12       89.72      9.85 o 
  12   6   4        6.36       10.03      3.40 o 
  13   6   4       14.74       33.87      3.39 o 
  14   6   4        0.24       -2.09      2.09 o 
  15   6   4        0.04        0.26      2.44 o 
 -15   7   4       24.96       23.21      4.24 o 
 -14   7   4        1.11       -2.00      3.63 o 
 -13   7   4        0.02        2.62      3.53 o 
 -12   7   4        6.71        2.60      4.05 o 
 -11   7   4        0.16        4.87      3.30 o 
 -10   7   4       14.02       21.80      4.73 o 
  -9   7   4       91.94       96.64      6.97 o 
  -8   7   4      243.23      341.81     13.47 o 
  -7   7   4        9.30       10.77      3.19 o 
  -6   7   4     1993.67     1863.55     19.50 o 
  -5   7   4      260.39      216.51      9.47 o 
  -4   7   4      326.98      320.96     11.15 o 
  -3   7   4      271.54      248.35      9.47 o 
  -2   7   4       24.59       28.43      4.10 o 
  -1   7   4        6.74       14.60      3.83 o 
   0   7   4      238.11      212.59     25.35 o 
   1   7   4        3.57        5.12      3.15 o 
   2   7   4        0.04        0.25      2.52 o 
   3   7   4      172.71      162.97      6.58 o 
   4   7   4      573.08      435.60     11.30 o 
   5   7   4        8.28       13.34      3.30 o 
   6   7   4      869.22      850.43     21.17 o 
   7   7   4      135.50       99.59     10.15 o 
   8   7   4      106.53       89.14      9.47 o 
   9   7   4        0.00       -2.65      4.53 o 
  10   7   4        0.03       -0.59      4.25 o 
  11   7   4      186.28      190.47     13.12 o 
  12   7   4        0.83        4.04      2.64 o 
  13   7   4       60.43       66.02      4.54 o 
  14   7   4       15.81       17.18      3.58 o 
 -14   8   4        2.73        3.15      2.97 o 
 -13   8   4       38.98       35.37      5.43 o 
 -12   8   4       37.58       33.84      6.13 o 
 -11   8   4       62.30       78.83      8.62 o 
 -10   8   4       41.95       51.17      5.11 o 
  -9   8   4       96.26       98.23      6.84 o 
  -8   8   4       73.68       62.14      5.72 o 
  -7   8   4       44.20       55.62      5.88 o 
  -6   8   4      847.92      842.31     15.45 o 
  -5   8   4      168.35      136.32      8.04 o 
  -4   8   4      125.45      129.53      7.85 o 
  -3   8   4       14.12        8.88      2.94 o 
  -2   8   4      273.28      269.49      9.13 o 
  -1   8   4        3.36        4.14      2.59 o 
   0   8   4       70.96      101.09      5.70 o 
   1   8   4       62.84       42.27      4.03 o 
   2   8   4      108.17       94.48      5.49 o 
   3   8   4        4.14        1.36      2.54 o 
   4   8   4      261.03      244.43     10.42 o 
   5   8   4      143.04      197.59      9.48 o 
   6   8   4      300.75      283.67     11.36 o 
   7   8   4       20.00       25.19      5.94 o 
   8   8   4       14.06       17.80      5.20 o 
   9   8   4       14.86        5.14      4.28 o 
  10   8   4       78.97      100.95      9.73 o 
  11   8   4        1.33        1.71      2.27 o 
  12   8   4        0.05        6.92      1.93 o 
  13   8   4       29.40       36.36      4.43 o 
 -13   9   4       28.13       27.81      3.93 o 
 -12   9   4        5.05       14.28      4.16 o 
 -11   9   4        7.42        4.88      3.73 o 
 -10   9   4        3.28        0.31      3.49 o 
  -9   9   4        5.86        0.60      3.88 o 
  -8   9   4       33.02       31.72      6.06 o 
  -7   9   4        0.22       -3.63      4.21 o 
  -6   9   4        0.22       -0.28      2.72 o 
  -5   9   4       16.87       13.08      3.40 o 
  -4   9   4      268.51      220.03     10.29 o 
  -3   9   4        0.07        2.67      3.04 o 
  -2   9   4      100.39       94.53     11.86 o 
  -1   9   4     1009.97     1032.70     38.60 o 
   0   9   4       51.38       65.63      6.52 o 
   1   9   4      882.21      987.25     21.08 o 
   2   9   4       27.44       37.75      4.98 o 
   3   9   4        1.06       -2.15      3.10 o 
   4   9   4       52.11       47.51      5.18 o 
   5   9   4        6.16       13.37      3.18 o 
   6   9   4        6.38        7.69      4.27 o 
   7   9   4        0.80        2.39      3.90 o 
   8   9   4       17.99       16.27      5.26 o 
   9   9   4       36.98       24.12      5.54 o 
  10   9   4       70.71       96.10      9.63 o 
  11   9   4       51.28       58.03      8.88 o 
  12   9   4      120.55      140.33      5.37 o 
 -11  10   4        0.04        0.94      2.59 o 
 -10  10   4        0.06       -0.45      2.82 o 
  -9  10   4        0.84        8.88      3.58 o 
  -8  10   4       18.35       12.92      3.98 o 
  -7  10   4        9.20        4.59      3.59 o 
  -6  10   4      141.16      145.56     11.01 o 
  -5  10   4       36.23       39.27      4.78 o 
  -4  10   4       41.39       47.57      4.94 o 
  -3  10   4        2.44       10.04      3.65 o 
  -2  10   4       28.21       32.41      4.74 o 
  -1  10   4        6.53       14.30      3.97 o 
   0  10   4       14.14       10.77      3.68 o 
   1  10   4        0.42        4.07      3.33 o 
   2  10   4      102.17      118.05      7.87 o 
   3  10   4        0.78        0.01      2.60 o 
   4  10   4       30.18       25.14      6.06 o 
   5  10   4        2.61        3.45      3.61 o 
   6  10   4       24.61       18.70      5.46 o 
   7  10   4       17.42        9.26      4.12 o 
   8  10   4       14.00       13.43      4.67 o 
   9  10   4        0.52        8.24      2.61 o 
  10  10   4       45.23       36.98      6.88 o 
  -8  11   4       13.56       13.46      3.34 o 
  -7  11   4       81.94       67.15      6.28 o 
  -6  11   4       21.04       23.19      2.80 o 
  -5  11   4       72.30       81.20      7.43 o 
  -4  11   4       42.57       31.24      3.83 o 
  -3  11   4       21.11       15.48      3.16 o 
  -2  11   4       16.86       25.19      5.63 o 
  -1  11   4       42.34       43.38      4.40 o 
   0  11   4       11.15       18.24      3.44 o 
   1  11   4       28.79       21.56      3.35 o 
   2  11   4        3.45        2.49      2.23 o 
   3  11   4        2.52       -2.50      2.50 o 
   4  11   4       20.84       29.54      3.75 o 
   5  11   4       62.78       47.76      5.83 o 
   6  11   4       10.40       12.45      2.70 o 
   7  11   4       14.19        8.61      2.36 o 
   8  11   4        1.23        0.95      1.85 o 
  -4  12   4        0.06       -1.05      2.07 o 
  -3  12   4       82.27       67.27      3.72 o 
  -2  12   4      101.03      103.09      5.33 o 
  -1  12   4       17.06       13.59      2.83 o 
   0  12   4      277.63      284.39     18.12 o 
   1  12   4        3.07        4.02      3.09 o 
   2  12   4       31.39       37.01      3.29 o 
   3  12   4        0.29        0.97      2.47 o 
   4  12   4        1.82       -0.39      2.25 o 
 -18   1   5       11.39        5.05      2.20 o 
 -17   1   5       30.33       39.69      4.23 o 
 -16   1   5       36.75       31.16      4.36 o 
 -15   1   5      117.11      143.14      8.43 o 
 -14   1   5      139.20      214.18     10.40 o 
 -13   1   5      215.40      175.10     13.21 o 
 -11   1   5      464.80      449.16     12.05 o 
 -10   1   5      193.42      212.24      6.19 o 
  -9   1   5       30.74        8.00      1.71 o 
  -8   1   5      839.30     1330.23     19.30 o 
  -6   1   5     5294.56     3899.21     38.88 o 
  -5   1   5     2894.65     3775.23     20.86 o 
  -4   1   5       29.12        6.89      1.18 o 
  -3   1   5      679.00      447.13     10.73 o 
  -1   1   5    11576.89    10501.73    147.26 o 
   0   1   5    23913.72    25524.16     48.53 o 
   1   1   5     1308.18     1750.25      9.54 o 
   3   1   5     1143.50      817.48     20.97 o 
   4   1   5     1999.94     1124.18     14.92 o 
   5   1   5       43.48       54.04      3.01 o 
   6   1   5     2133.50     1362.87     28.78 o 
   7   1   5        4.00       20.47      2.97 o 
   8   1   5       21.83       17.93      1.82 o 
   9   1   5      161.56       71.65      4.85 o 
  10   1   5       21.03       26.57      3.44 o 
  11   1   5      341.80      175.31      6.23 o 
  13   1   5       99.98      130.00      6.44 o 
  14   1   5      177.34      190.62      7.47 o 
  15   1   5       15.92       23.13      3.34 o 
  16   1   5        0.08        1.06      2.71 o 
  17   1   5       31.17       28.94      3.74 o 
  18   1   5        4.95        8.24      2.02 o 
 -18   2   5       13.69       13.18      1.97 o 
 -17   2   5       57.57       65.06      5.07 o 
 -16   2   5      124.09      137.94      7.71 o 
 -15   2   5       42.58       54.27      5.67 o 
 -14   2   5        0.84       -0.32      4.62 o 
 -13   2   5       88.20       60.07      8.19 o 
 -12   2   5        0.43        2.19      2.68 o 
 -11   2   5        0.21        7.38      2.12 o 
 -10   2   5        9.08        1.59      2.43 o 
  -9   2   5        7.17        4.16      2.33 o 
  -8   2   5      136.48      174.12      7.42 o 
  -7   2   5     1665.11     2319.18     33.24 o 
  -6   2   5      428.95      496.19     10.62 o 
  -5   2   5      984.37      765.89     35.63 o 
  -4   2   5     1736.93     1910.19     90.00 o 
  -3   2   5       60.81       18.55      1.86 o 
  -2   2   5      111.88      180.42      4.62 o 
  -1   2   5     3053.40     2989.29     35.12 o 
   0   2   5     8891.70     8523.29    120.29 o 
   1   2   5     4309.32     4410.46     99.43 o 
   2   2   5      502.16      393.48     13.59 o 
   3   2   5     1265.72     1035.38     72.67 o 
   4   2   5      761.35      898.77     86.91 o 
   5   2   5      283.85      120.10      8.03 o 
   6   2   5      228.43      230.18      8.96 o 
   7   2   5      248.65      278.06     11.66 o 
   8   2   5      114.60       71.65      8.87 o 
   9   2   5        1.47        4.24      2.80 o 
  10   2   5       15.15        4.93      4.93 o 
  11   2   5      230.30      271.52      8.80 o 
  12   2   5       51.11       56.22      6.64 o 
  13   2   5      122.35      118.05      6.16 o 
  14   2   5       68.13       95.12      5.74 o 
  15   2   5      193.76      220.89      7.81 o 
  16   2   5        6.88        9.25      2.07 o 
  17   2   5        8.24        8.09      2.47 o 
 -18   3   5       23.68       18.47      2.52 o 
 -17   3   5        6.68       18.90      3.09 o 
 -16   3   5       30.76       34.79      4.33 o 
 -15   3   5        3.73        6.35      4.05 o 
 -14   3   5        8.98        4.67      4.37 o 
 -13   3   5       27.76       28.90      6.43 o 
 -12   3   5       58.91       98.46      7.21 o 
 -11   3   5       41.99       31.12      3.71 o 
 -10   3   5        3.78       12.53      3.58 o 
  -9   3   5     1023.17     1267.34     35.67 o 
  -8   3   5      619.20      706.88     14.68 o 
  -7   3   5      521.13      512.75     11.89 o 
  -6   3   5     1530.31     1205.81     26.13 o 
  -5   3   5     4670.60     4569.90     49.53 o 
  -4   3   5      423.74      758.78     12.00 o 
  -3   3   5      593.02      601.72     13.46 o 
  -1   3   5       41.36       54.33      2.76 o 
   0   3   5      145.97      192.26      8.72 o 
   2   3   5        4.30        3.27      2.29 o 
   3   3   5      405.03      378.29     11.73 o 
   4   3   5      903.01      587.45     15.73 o 
   5   3   5      295.69      319.76     12.99 o 
   6   3   5     2292.29     1853.46     24.26 o 
   7   3   5       47.37       89.07      7.86 o 
   8   3   5        9.44       66.83     30.18 o 
   9   3   5      197.75      322.80     16.46 o 
  10   3   5       39.50       59.16      5.15 o 
  11   3   5        0.93        5.33      6.30 o 
  12   3   5      118.58      177.54      9.16 o 
  13   3   5       80.47       66.21      5.23 o 
  14   3   5        2.76        4.62      2.23 o 
  15   3   5        3.48        5.79      1.96 o 
  16   3   5        4.77        1.79      1.87 o 
  17   3   5        5.67       10.36      3.17 o 
 -17   4   5        4.62        1.50      1.99 o 
 -16   4   5        5.68        6.90      2.64 o 
 -15   4   5        9.64        9.06      4.50 o 
 -14   4   5        0.04       -3.83      4.34 o 
 -13   4   5       36.30       39.35      6.82 o 
 -12   4   5      117.24      114.78      7.79 o 
 -11   4   5       70.00       36.10      4.05 o 
 -10   4   5        0.00        2.50      2.48 o 
  -9   4   5      143.26      205.93      7.46 o 
  -8   4   5      557.90      696.15     20.32 o 
  -7   4   5       73.16       63.29      4.98 o 
  -6   4   5      421.65      613.69     20.40 o 
  -5   4   5     2132.64     2110.11     62.15 o 
  -4   4   5      103.88      147.89      6.37 o 
  -2   4   5      912.96     1259.86     22.03 o 
  -1   4   5      168.09      265.55      7.41 o 
   0   4   5     3630.88     3478.59     65.05 o 
   1   4   5        8.67        5.50      2.21 o 
   2   4   5      880.52     1044.57     19.34 o 
   3   4   5      522.08      377.96     12.49 o 
   4   4   5      181.76      102.54      7.67 o 
   5   4   5     1624.26     1210.82     25.36 o 
   6   4   5      309.31      305.20     14.02 o 
   7   4   5       94.44      160.08     11.03 o 
   8   4   5       69.37       68.43      8.32 o 
   9   4   5       13.72       23.64      2.93 o 
  10   4   5       30.62       22.93      3.86 o 
  11   4   5      362.69      375.98     12.74 o 
  12   4   5       10.84        9.18      2.64 o 
  13   4   5       40.42       47.01      4.10 o 
  14   4   5        1.66       -0.63      2.39 o 
  15   4   5       29.76       23.54      2.74 o 
  16   4   5        0.08        2.64      1.82 o 
 -17   5   5        1.26        1.25      1.64 o 
 -16   5   5        0.70        1.15      2.19 o 
 -15   5   5      103.30       59.95      7.58 o 
 -14   5   5        1.86       12.56      5.11 o 
 -13   5   5      202.91      187.23     13.66 o 
 -12   5   5       44.18       29.15      4.82 o 
 -11   5   5        6.13        0.11      3.07 o 
 -10   5   5       14.21       13.52      3.03 o 
  -9   5   5       29.87        8.99      2.81 o 
  -8   5   5      277.27      153.69      6.64 o 
  -7   5   5      600.92      397.29     17.48 o 
  -6   5   5      692.87      784.70     23.65 o 
  -5   5   5      409.00      528.32     27.78 o 
  -4   5   5        3.66       30.78      7.08 o 
  -3   5   5     1210.38     1254.11     29.19 o 
  -2   5   5     1287.16     1385.69     22.58 o 
  -1   5   5     1262.79     1615.29     59.09 o 
   0   5   5     2302.38     2572.51     83.35 o 
   1   5   5      830.43      695.58     39.25 o 
   2   5   5     1154.40     1093.13     21.13 o 
   3   5   5       30.56       33.52      4.78 o 
   4   5   5     2793.66     2211.05     34.41 o 
   5   5   5        1.40        2.89      3.66 o 
   6   5   5     1758.26     1565.11     32.62 o 
   7   5   5     1023.62      782.58     24.34 o 
   8   5   5      171.18      111.44      7.12 o 
   9   5   5        0.10       22.04      8.86 o 
  10   5   5       57.97       42.83      6.86 o 
  11   5   5      237.07      275.74     15.91 o 
  12   5   5        5.50        7.84      2.87 o 
  13   5   5       46.47       86.95      7.03 o 
  14   5   5       38.65       36.34      4.12 o 
  15   5   5       20.64       19.59      2.84 o 
 -16   6   5        0.06        2.73      1.80 o 
 -15   6   5        0.37        0.13      3.54 o 
 -14   6   5       15.36       21.38      5.01 o 
 -13   6   5       25.24       36.76      6.66 o 
 -12   6   5        3.25       11.39      3.63 o 
 -11   6   5        8.39        9.67      3.74 o 
 -10   6   5      116.62      106.15      7.27 o 
  -9   6   5      427.63      423.10     13.64 o 
  -8   6   5       81.47      103.68      5.87 o 
  -7   6   5      680.13      603.39     11.05 o 
  -6   6   5      160.21      122.64      6.89 o 
  -5   6   5       61.06       29.61      6.12 o 
  -4   6   5        0.02       11.58      8.64 o 
  -3   6   5       65.37       41.21      4.43 o 
  -2   6   5      176.25      224.59      8.51 o 
  -1   6   5       23.61       38.76      6.12 o 
   0   6   5       61.42      101.83      8.39 o 
   1   6   5       27.45       30.30      5.21 o 
   2   6   5      496.54      527.84     22.86 o 
   3   6   5      270.71      328.21     17.00 o 
   4   6   5      114.30       95.99     10.69 o 
   5   6   5      212.08      202.69      8.65 o 
   6   6   5        6.17        3.69      3.32 o 
   7   6   5       21.92       31.33      4.43 o 
   8   6   5        9.11       10.38      3.42 o 
   9   6   5       92.86       76.77      8.58 o 
  10   6   5        8.00       15.91      5.65 o 
  11   6   5      149.32      223.51     14.40 o 
  12   6   5       66.92       65.14      4.63 o 
  13   6   5      138.51      142.64      5.85 o 
  14   6   5       16.28       19.45      3.03 o 
  15   6   5        0.74        2.60      2.28 o 
 -15   7   5        1.88        4.01      2.55 o 
 -14   7   5        0.18       -1.94      3.34 o 
 -13   7   5        0.34       -1.32      3.69 o 
 -12   7   5        3.57        6.47      3.83 o 
 -11   7   5        0.57        8.74      3.28 o 
 -10   7   5       29.32       33.77      4.68 o 
  -9   7   5      228.52      214.35      9.88 o 
  -8   7   5       84.61       67.34      5.99 o 
  -7   7   5      442.75      384.18     10.62 o 
  -6   7   5       14.29       19.79      3.69 o 
  -5   7   5      736.73      723.16     13.92 o 
  -4   7   5      220.46      286.64     13.54 o 
  -3   7   5        1.03        4.90      2.18 o 
  -2   7   5       15.88       10.60      4.34 o 
  -1   7   5       13.33        5.45      3.41 o 
   0   7   5      122.64      113.81     14.99 o 
   1   7   5       87.76       78.89      8.30 o 
   2   7   5        6.63       25.38      4.12 o 
   3   7   5      345.86      413.60     10.26 o 
   4   7   5        4.13        6.23      2.12 o 
   5   7   5      707.33      545.63     14.80 o 
   6   7   5       74.46      111.74      5.82 o 
   7   7   5      230.64      191.98     13.54 o 
   8   7   5       12.88        6.50      4.89 o 
   9   7   5      100.58      142.69     11.77 o 
  10   7   5       14.47       21.31      5.66 o 
  11   7   5        0.17       14.22      5.00 o 
  12   7   5       50.37       68.90      4.33 o 
  13   7   5       38.83       29.98      2.74 o 
  14   7   5        0.04       -0.64      4.11 o 
 -14   8   5       11.35        5.10      2.98 o 
 -13   8   5        0.78        1.36      3.00 o 
 -12   8   5       29.14       27.01      5.25 o 
 -11   8   5        7.61        8.45      3.11 o 
 -10   8   5        2.13        4.12      4.55 o 
  -9   8   5       79.58       67.31      5.73 o 
  -8   8   5       86.84       98.60      6.84 o 
  -7   8   5       35.07       27.86      3.42 o 
  -6   8   5        6.52        9.90      2.80 o 
  -5   8   5       99.08       95.47      6.83 o 
  -4   8   5        0.89       -0.23      3.13 o 
  -3   8   5       10.01        3.29      2.77 o 
  -2   8   5        0.29       -0.45      2.64 o 
  -1   8   5        0.01        2.99      2.25 o 
   0   8   5       17.80       14.84      2.94 o 
   1   8   5        1.20        6.49      4.19 o 
   2   8   5       35.98       32.44      3.82 o 
   3   8   5       57.12       39.73      4.68 o 
   4   8   5      165.19      152.54      8.31 o 
   5   8   5      464.86      395.94     13.20 o 
   6   8   5       28.37       29.89      6.76 o 
   7   8   5       27.47       16.54      5.44 o 
   8   8   5        0.11       -4.93      4.93 o 
   9   8   5        0.56       -5.55      5.55 o 
  10   8   5       40.61       57.06      7.32 o 
  11   8   5       30.90       34.35      4.33 o 
  12   8   5       67.42       86.26      4.06 o 
  13   8   5       19.15       19.01      2.28 o 
 -12   9   5       17.25       16.73      3.56 o 
 -11   9   5       24.53       35.88      5.78 o 
 -10   9   5        0.62       -2.47      4.13 o 
  -9   9   5       38.17       40.04      4.22 o 
  -8   9   5       16.49       13.82      3.49 o 
  -7   9   5       40.99       48.40      4.72 o 
  -6   9   5       22.27       26.63      3.51 o 
  -5   9   5        4.65        1.59      2.45 o 
  -4   9   5       32.08       22.87      4.22 o 
  -3   9   5       31.28       33.97      4.44 o 
  -2   9   5       72.80       68.18      6.05 o 
  -1   9   5       35.37       63.68      8.09 o 
   0   9   5      341.73      293.67     21.18 o 
   1   9   5       15.73       17.00      4.18 o 
   2   9   5      175.66      177.42     10.08 o 
   3   9   5       23.47       25.29      4.07 o 
   4   9   5       13.88       13.74      3.41 o 
   5   9   5       82.26       61.18      5.43 o 
   6   9   5       42.67       39.61      7.14 o 
   7   9   5       24.71       38.85      6.74 o 
   8   9   5       21.12       18.03      5.52 o 
   9   9   5       20.31       22.94      5.26 o 
  10   9   5      170.28      208.03      8.35 o 
  11   9   5       67.71       67.46      4.52 o 
  12   9   5      242.45      255.87      9.05 o 
 -10  10   5        4.60        2.04      2.68 o 
  -9  10   5        1.81        4.89      3.03 o 
  -8  10   5        5.73       -0.39      3.23 o 
  -7  10   5       15.14       14.26      2.96 o 
  -6  10   5        5.02        1.43      3.55 o 
  -5  10   5       12.14       15.22      3.46 o 
  -4  10   5        3.16        1.65      4.63 o 
  -3  10   5      168.37      186.05      9.10 o 
  -2  10   5       77.30       98.46      9.52 o 
  -1  10   5        8.94       10.64      3.28 o 
   0  10   5       25.00       29.97      4.21 o 
   1  10   5       13.36       14.10      3.69 o 
   2  10   5       39.96       25.11      4.53 o 
   3  10   5        3.74        4.01      2.46 o 
   4  10   5       22.93       21.65      3.49 o 
   5  10   5       33.39       50.81      7.36 o 
   6  10   5       35.05       33.81      6.77 o 
   7  10   5        4.94       11.49      3.44 o 
   8  10   5        6.79       11.48      4.91 o 
   9  10   5        7.99        8.26      2.50 o 
  10  10   5        3.39        2.42      1.72 o 
  -8  11   5        2.80        5.21      2.61 o 
  -7  11   5        1.14        5.99      3.11 o 
  -6  11   5       22.46       18.48      3.32 o 
  -5  11   5       11.13        6.34      3.94 o 
  -4  11   5      104.44      108.69      6.10 o 
  -3  11   5        0.00       -0.82      4.36 o 
  -2  11   5       19.13       15.48      3.17 o 
  -1  11   5       11.49       14.41      3.15 o 
   0  11   5        5.52        6.61      6.06 o 
   1  11   5        0.05       -0.29      2.27 o 
   2  11   5       55.27       43.05      5.38 o 
   3  11   5        4.41        2.08      3.72 o 
   4  11   5      145.92      128.14     11.65 o 
   5  11   5       22.13       17.06      2.97 o 
   6  11   5       72.51       65.97      4.38 o 
   7  11   5       14.92       22.22      2.76 o 
  -3  12   5       33.14       29.49      3.96 o 
  -2  12   5      162.51      158.52      6.02 o 
  -1  12   5      166.84      148.60      6.10 o 
   0  12   5      130.50      132.70      5.81 o 
   1  12   5      155.07      134.76      5.70 o 
   2  12   5        0.31        0.14      1.66 o 
   3  12   5       16.73       14.77      3.35 o 
   4  12   5        0.59       -2.39      2.39 o 
 -18   0   6       73.84      106.72      7.61 o 
 -17   0   6       13.34       19.35      4.98 o 
 -16   0   6       81.81      108.13      9.85 o 
 -15   0   6       28.83       21.55      6.42 o 
 -14   0   6       43.02       32.70      6.88 o 
 -13   0   6     1428.99     1622.94     38.81 o 
 -12   0   6      191.51      125.07      7.62 o 
 -11   0   6     1506.07     1534.48     24.63 o 
 -10   0   6      664.34      634.13     15.24 o 
  -9   0   6      528.80      543.96     15.31 o 
  -8   0   6     3773.35     4343.80    162.18 o 
  -7   0   6       38.99       18.11      5.15 o 
  -6   0   6     4162.14     3507.28     34.67 o 
  -5   0   6     3278.25     4072.86     36.17 o 
  -3   0   6     1952.85      961.75     16.06 o 
  -2   0   6     2210.70     1112.09     17.00 o 
  -1   0   6    56050.44    46157.38   2627.83 o 
   0   0   6    19228.60    20588.69     63.70 o 
   1   0   6     6724.43     8335.94     40.11 o 
   2   0   6       16.13       22.81      2.68 o 
   3   0   6     4383.94     3029.60    168.80 o 
   5   0   6      843.32      660.91     11.88 o 
   7   0   6     1215.60     1939.67     30.05 o 
   8   0   6     2062.38     1870.22     31.71 o 
  10   0   6      513.33      392.88     12.05 o 
  11   0   6      448.47      341.12     17.79 o 
  12   0   6      529.36      490.71     22.07 o 
  13   0   6      511.01      737.74     27.46 o 
  14   0   6      534.38      593.77     24.05 o 
  15   0   6        4.26       10.34      5.07 o 
  16   0   6       22.17       47.87      6.91 o 
  17   0   6      120.14      164.93     10.14 o 
  18   0   6       35.60       51.77      4.94 o 
 -18   1   6       35.65       33.30      3.34 o 
 -17   1   6        9.47        5.52      2.60 o 
 -16   1   6       98.24      103.25      6.96 o 
 -15   1   6        6.32        6.56      3.19 o 
 -14   1   6        3.64       15.50      4.31 o 
 -13   1   6      145.39      183.69     13.45 o 
 -12   1   6      648.93      570.76     13.10 o 
 -11   1   6      172.88      178.46      6.11 o 
 -10   1   6       34.36       34.23      2.88 o 
  -9   1   6      104.05      148.75      5.07 o 
  -8   1   6     2638.30     3363.47     27.05 o 
  -7   1   6      756.56     1011.78     13.00 o 
  -6   1   6     2896.48     3875.26     58.97 o 
  -4   1   6      252.26      265.98     10.18 o 
  -3   1   6        3.28       19.18      9.83 o 
  -2   1   6     4430.11     5195.89     34.98 o 
  -1   1   6     2596.53     2751.12     23.05 o 
   0   1   6    15129.35    15226.38    128.27 o 
   1   1   6       12.64       14.99      1.17 o 
   2   1   6      111.31      101.18      8.79 o 
   3   1   6      107.09      166.79      4.61 o 
   4   1   6       20.24       36.50      5.10 o 
   5   1   6    15514.20    16178.93    221.98 o 
   6   1   6      473.62      493.54      9.84 o 
   7   1   6     1163.88     1271.54     16.73 o 
   8   1   6      124.46      191.86      7.19 o 
   9   1   6       63.84       51.74      6.29 o 
  10   1   6       27.62       35.67      3.48 o 
  11   1   6       21.12       15.56      2.76 o 
  12   1   6      897.31      880.33     19.50 o 
  13   1   6      119.28      133.10      7.96 o 
  14   1   6       48.74       65.62      5.05 o 
  15   1   6      119.91       98.24      7.12 o 
  16   1   6        2.45        3.95      3.32 o 
  17   1   6      123.19      108.38      6.49 o 
  18   1   6        0.02       -1.83      2.24 o 
 -18   2   6        6.94        4.47      1.99 o 
 -17   2   6        1.73        5.38      2.84 o 
 -16   2   6        6.75        4.44      2.82 o 
 -15   2   6       23.12       24.31      7.44 o 
 -14   2   6       20.08       14.73      5.60 o 
 -13   2   6       36.93       90.18      9.65 o 
 -12   2   6        1.24       15.90      3.04 o 
 -11   2   6       77.19      115.66      5.24 o 
 -10   2   6       54.01       39.03      5.32 o 
  -9   2   6      111.22      102.96      7.23 o 
  -8   2   6      360.20      398.67     10.94 o 
  -7   2   6     6813.35     9266.44     49.72 o 
  -6   2   6      101.46       54.80      7.34 o 
  -5   2   6      468.00      655.40     18.32 o 
  -4   2   6     2596.78     1777.09     78.50 o 
  -3   2   6     2756.19     2863.11     98.11 o 
  -1   2   6     5572.31     6288.98     85.89 o 
   0   2   6      323.01      531.59      7.07 o 
   1   2   6       15.74        2.27      0.76 o 
   2   2   6        8.47        9.12      5.11 o 
   3   2   6      146.05       82.53     10.59 o 
   4   2   6     4622.99     3596.51    127.33 o 
   5   2   6      781.65      708.84     29.98 o 
   6   2   6    11745.84    10648.86    166.99 o 
   7   2   6     1466.12     1318.66     27.16 o 
   8   2   6       82.87       70.99      7.33 o 
   9   2   6        3.40        8.87      4.54 o 
  10   2   6      473.74      408.28     18.13 o 
  11   2   6      113.99       76.22      4.98 o 
  12   2   6       52.75       64.50      6.00 o 
  13   2   6       36.18       37.40      4.09 o 
  14   2   6        0.31        2.26      2.07 o 
  15   2   6       63.03       96.74      6.81 o 
  16   2   6        0.02        0.53      2.56 o 
  17   2   6        0.01        2.33      2.07 o 
 -18   3   6       15.44       16.64      2.33 o 
 -17   3   6       31.16       40.41      4.02 o 
 -16   3   6       18.28       12.39      2.91 o 
 -15   3   6       18.67       16.59      4.86 o 
 -14   3   6       15.57        9.94      5.04 o 
 -13   3   6        5.34       10.75      4.20 o 
 -12   3   6      353.14      375.17     13.24 o 
 -11   3   6       45.35       62.84      4.88 o 
 -10   3   6       46.57       57.56      4.60 o 
  -9   3   6       66.00       60.47      5.22 o 
  -8   3   6      121.74       91.16      7.40 o 
  -7   3   6      106.03      119.68     12.04 o 
  -6   3   6      474.89      563.69     17.89 o 
  -4   3   6      104.38      133.25      5.32 o 
  -3   3   6       14.83       16.19      1.75 o 
  -2   3   6     3870.06     2871.80     59.85 o 
  -1   3   6       12.01       24.80     14.31 o 
   0   3   6      531.91      740.96     25.68 o 
   1   3   6      377.02      363.07     15.49 o 
   2   3   6      406.93      493.81     12.73 o 
   3   3   6        0.19        7.25      3.12 o 
   4   3   6       59.65      122.79      7.57 o 
   5   3   6      783.42      500.93     15.75 o 
   6   3   6      193.54      375.18     14.69 o 
   7   3   6      112.67       74.87      7.43 o 
   8   3   6      898.29      831.34     24.43 o 
   9   3   6      384.99      313.76     15.91 o 
  10   3   6       77.82       99.94     11.83 o 
  11   3   6       11.22       10.61      2.70 o 
  12   3   6      151.31      187.43      7.72 o 
  13   3   6        1.61        3.93      2.06 o 
  14   3   6       37.74       61.71      3.94 o 
  15   3   6       12.38       16.08      2.37 o 
  16   3   6       77.63       80.57      5.09 o 
  17   3   6       37.25       57.77      5.05 o 
 -17   4   6        0.75        0.53      2.05 o 
 -16   4   6        1.55        1.87      2.48 o 
 -15   4   6        9.47       10.18      4.31 o 
 -14   4   6       88.46      101.47     10.21 o 
 -13   4   6        3.15        5.99      4.67 o 
 -12   4   6      604.18      552.01     16.07 o 
 -11   4   6      250.53      292.12     18.40 o 
 -10   4   6        0.67        1.68      2.58 o 
  -9   4   6      171.55      269.32     10.27 o 
  -8   4   6      326.95      510.70     13.35 o 
  -7   4   6       99.52       68.35      5.23 o 
  -6   4   6       31.61       11.09      4.56 o 
  -5   4   6      211.95      205.95      9.12 o 
  -4   4   6        6.73        3.74      2.84 o 
  -2   4   6       91.38       39.93      2.55 o 
  -1   4   6     2868.89     2595.79     28.54 o 
   0   4   6       41.18       48.32      2.83 o 
   1   4   6      295.22      445.22     12.34 o 
   2   4   6        0.26       20.21      3.51 o 
   3   4   6      403.93      505.44     15.11 o 
   5   4   6       65.93       30.67      5.51 o 
   6   4   6      555.40      694.49     21.14 o 
   7   4   6      278.62      347.51     15.88 o 
   8   4   6       25.67       34.52      6.89 o 
   9   4   6       46.84       25.86      3.06 o 
  10   4   6        0.41        7.85      3.34 o 
  11   4   6     1653.97     1607.77     26.09 o 
  12   4   6       12.67       20.60      3.19 o 
  13   4   6       87.52       65.76      4.68 o 
  14   4   6      111.86       96.00      5.21 o 
  15   4   6        1.58        4.77      1.79 o 
  16   4   6       38.91       41.93      4.69 o 
 -17   5   6        4.98        6.29      1.85 o 
 -16   5   6        2.23       -2.04      2.04 o 
 -15   5   6        3.42        3.56      3.34 o 
 -14   5   6       63.06       51.60      7.40 o 
 -13   5   6       11.77        9.93      4.99 o 
 -11   5   6       24.52       39.05      8.93 o 
 -10   5   6        0.04       -3.40      3.40 o 
  -9   5   6       81.20       63.02      4.61 o 
  -8   5   6      922.98     1016.97     16.54 o 
  -7   5   6       48.29       46.84      5.89 o 
  -6   5   6     1753.50     1899.34     36.31 o 
  -5   5   6       14.74       15.30      3.46 o 
  -3   5   6        3.13      208.24    168.18 o 
  -2   5   6       52.15       71.63      4.60 o 
  -1   5   6       98.74      102.16      3.94 o 
   0   5   6      564.45      650.24     19.92 o 
   1   5   6       16.53        9.41      2.98 o 
   2   5   6       31.04       52.52      5.20 o 
   3   5   6       89.40      109.18      7.60 o 
   4   5   6      260.88      263.58     12.46 o 
   5   5   6     2336.42     1977.42     34.86 o 
   6   5   6      189.40      175.43     11.55 o 
   7   5   6      222.86      201.41      8.71 o 
   8   5   6      235.65      222.10      9.63 o 
   9   5   6       41.17       44.59      6.30 o 
  10   5   6       54.02       39.56      6.53 o 
  11   5   6      115.54      136.99     11.69 o 
  12   5   6       46.54       58.40      4.56 o 
  13   5   6      127.73       77.44      5.89 o 
  14   5   6       17.94       18.68      3.30 o 
  15   5   6       12.30       10.13      2.33 o 
 -16   6   6        0.21       -0.33      1.64 o 
 -15   6   6        5.07       -0.46      3.29 o 
 -14   6   6       19.98       19.59      5.37 o 
 -13   6   6       16.31       22.15      5.52 o 
 -12   6   6       20.71       25.33      4.47 o 
 -11   6   6        0.75        4.15      3.31 o 
 -10   6   6        0.09        0.31      2.86 o 
  -9   6   6      221.37      256.07     10.90 o 
  -8   6   6      119.84      174.49      7.34 o 
  -7   6   6       54.30       73.55      4.26 o 
  -6   6   6      119.96      148.25      6.37 o 
  -5   6   6      133.66      133.50      7.74 o 
  -4   6   6       54.49       80.19      5.73 o 
  -3   6   6       32.14       22.80      3.71 o 
  -2   6   6      170.42      125.94      6.61 o 
  -1   6   6       32.92       27.74      5.82 o 
   0   6   6        5.51       13.56      3.93 o 
   1   6   6       13.25        4.78      3.99 o 
   2   6   6       76.02      114.32      6.93 o 
   3   6   6        7.79        9.19      7.22 o 
   4   6   6      262.47      289.88      9.91 o 
   5   6   6        0.77        9.34      2.22 o 
   6   6   6      353.00      327.65      9.12 o 
   7   6   6        9.53       13.03      2.67 o 
   8   6   6       85.17       78.84      8.69 o 
   9   6   6      167.18      235.68     14.57 o 
  10   6   6       79.00       75.48      8.61 o 
  11   6   6        7.58        6.72      4.85 o 
  12   6   6       42.51       63.39      4.48 o 
  13   6   6       27.84       33.16      3.13 o 
  14   6   6       24.27       24.56      3.02 o 
 -15   7   6        1.40        4.04      2.76 o 
 -14   7   6        8.14        9.46      3.57 o 
 -13   7   6       15.26       22.70      5.53 o 
 -12   7   6        0.12        7.78      3.24 o 
 -11   7   6       66.83       63.67      5.85 o 
 -10   7   6        0.02        8.64      3.64 o 
  -9   7   6       86.58       75.38      6.49 o 
  -8   7   6      485.46      496.40     14.57 o 
  -7   7   6        3.09       14.80      3.32 o 
  -6   7   6      677.17      685.63     15.42 o 
  -5   7   6      123.48       81.86      5.19 o 
  -4   7   6      246.58      197.26      7.89 o 
  -3   7   6        5.93        7.78      2.31 o 
  -2   7   6        0.00        2.87      2.28 o 
  -1   7   6       69.46       70.81     12.44 o 
   0   7   6        9.18       12.16      3.39 o 
   1   7   6      268.44      268.99     10.50 o 
   2   7   6      749.72      741.98     17.04 o 
   3   7   6      179.35      197.28      9.05 o 
   4   7   6      112.29      139.83      7.91 o 
   5   7   6     1251.70     1288.66     23.12 o 
   6   7   6      132.23      121.10      9.50 o 
   7   7   6      378.29      355.44     18.01 o 
   8   7   6      280.63      246.24     15.12 o 
   9   7   6       20.42       25.35      5.97 o 
  10   7   6       64.87       79.07      8.74 o 
  11   7   6        6.10       16.06      6.20 o 
  12   7   6       51.67       38.84      3.39 o 
  13   7   6       41.94       45.47      3.02 o 
  14   7   6       21.50       19.35      3.07 o 
 -14   8   6        0.07        1.11      2.14 o 
 -13   8   6        3.21        4.64      3.39 o 
 -12   8   6       30.43       40.56      6.03 o 
 -11   8   6        6.96        9.25      3.15 o 
 -10   8   6        5.20        2.50      2.90 o 
  -9   8   6        4.03        3.96      3.37 o 
  -8   8   6        0.03        7.22      3.48 o 
  -7   8   6       71.27       68.03      5.82 o 
  -6   8   6      178.49      182.37      7.46 o 
  -5   8   6        7.58        8.10      3.12 o 
  -4   8   6        0.23       -6.30      7.95 o 
  -3   8   6        2.32       -3.08      3.08 o 
  -2   8   6       24.62       21.00      3.46 o 
  -1   8   6      177.08      259.04      8.79 o 
   0   8   6       72.56       67.79      7.09 o 
   1   8   6        0.04        0.89      2.35 o 
   2   8   6       18.18       18.16      3.45 o 
   3   8   6       18.30       14.99      3.33 o 
   4   8   6       76.15       81.28     16.99 o 
   5   8   6      155.73      201.08     14.07 o 
   6   8   6       70.03       64.08      8.94 o 
   7   8   6        8.46        7.63      4.55 o 
   8   8   6       70.00       74.67      8.73 o 
   9   8   6        1.02       10.92      4.34 o 
  10   8   6       84.92       80.77      9.57 o 
  11   8   6       20.35       25.95      3.91 o 
  12   8   6       25.17       18.30      2.26 o 
 -12   9   6       16.11       19.38      4.08 o 
 -11   9   6        4.06        4.37      3.61 o 
 -10   9   6        0.53        3.87      2.59 o 
  -9   9   6        0.65        2.50      2.63 o 
  -8   9   6       15.03       18.74      3.47 o 
  -7   9   6        2.39        3.73      3.11 o 
  -6   9   6      148.23      140.85      6.38 o 
  -5   9   6        8.46        5.00      2.34 o 
  -4   9   6        1.23        2.48      2.99 o 
  -3   9   6       25.76       14.97      3.68 o 
  -2   9   6      141.61      149.19      8.52 o 
  -1   9   6      158.00      165.19      8.80 o 
   0   9   6       88.65       54.05      5.48 o 
   1   9   6        3.64        1.31      2.91 o 
   2   9   6       91.72       92.39      6.68 o 
   3   9   6      104.19      117.50      7.41 o 
   4   9   6       91.45      110.87      7.16 o 
   5   9   6        1.95       -1.72      4.11 o 
   6   9   6       19.08       23.57      5.62 o 
   7   9   6        0.46        0.64      4.23 o 
   8   9   6        6.01       18.12      5.33 o 
   9   9   6       14.55       14.11      8.72 o 
  10   9   6        4.93       10.95      2.78 o 
  11   9   6        1.75        6.52      1.61 o 
 -10  10   6       18.53       13.53      3.53 o 
  -9  10   6       16.94       17.47      4.04 o 
  -8  10   6       14.42        9.37      3.73 o 
  -7  10   6        0.06       -1.64      2.21 o 
  -6  10   6        0.32       -1.57      3.42 o 
  -5  10   6       40.81       55.89      5.09 o 
  -4  10   6       20.49       14.06      3.21 o 
  -3  10   6        2.75        4.34      2.66 o 
  -2  10   6       53.71       55.79      5.33 o 
  -1  10   6       68.56       45.19      4.82 o 
   0  10   6        5.43        9.15      2.99 o 
   1  10   6      101.69       98.22      9.12 o 
   2  10   6        8.92        8.33      2.53 o 
   3  10   6        3.98        7.44      2.28 o 
   4  10   6       76.36      103.64      6.88 o 
   5  10   6        0.72        4.00      4.94 o 
   6  10   6        1.58        4.19      2.87 o 
   7  10   6        0.53        3.06      3.62 o 
   8  10   6       10.03        9.76      2.57 o 
   9  10   6        4.02        8.81      2.90 o 
  10  10   6        5.04       11.33      2.81 o 
  -7  11   6        0.60       -0.37      2.48 o 
  -6  11   6        0.04        0.05      2.98 o 
  -5  11   6        1.58        3.03      2.30 o 
  -4  11   6        0.45        0.15      5.55 o 
  -3  11   6        6.82       11.66      4.62 o 
  -2  11   6        4.47        8.22      3.45 o 
  -1  11   6       15.87       16.64      3.04 o 
   0  11   6        0.00        1.09      2.33 o 
   1  11   6        4.49        6.03      2.13 o 
   2  11   6        0.29       -2.40      4.31 o 
   3  11   6       19.71       24.81      5.34 o 
   4  11   6       10.81       18.61      3.79 o 
   5  11   6        6.33        4.66      1.89 o 
   6  11   6       10.69       11.02      2.19 o 
   7  11   6       11.71        8.19      1.92 o 
  -3  12   6       17.28       17.53      3.31 o 
  -2  12   6        4.93        8.38      3.07 o 
  -1  12   6       29.89       33.95      3.22 o 
   0  12   6        2.53        5.54      2.09 o 
   1  12   6       16.58       15.28      2.37 o 
   2  12   6       16.92       19.13      2.45 o 
   3  12   6        5.51        4.65      2.51 o 
 -18   1   7       17.43       16.03      2.68 o 
 -17   1   7       77.52      109.41      6.27 o 
 -16   1   7       76.58       49.58      5.18 o 
 -15   1   7        0.01        2.15      3.17 o 
 -14   1   7      546.84      514.97     15.77 o 
 -13   1   7       27.08       13.35      5.38 o 
 -12   1   7       10.63       17.13      3.23 o 
 -11   1   7      135.29      163.03      5.28 o 
 -10   1   7      454.16      481.06     10.98 o 
  -9   1   7       31.70       55.70      3.36 o 
  -8   1   7      132.36      219.20      6.91 o 
  -7   1   7      608.94      794.83     14.46 o 
  -5   1   7        7.66        5.74      1.29 o 
  -3   1   7     4151.46     4809.28     29.47 o 
  -2   1   7      444.91      400.24     31.64 o 
  -1   1   7     1493.88     1052.32     17.91 o 
   0   1   7     1352.76     1355.02     11.93 o 
   1   1   7     4132.81     3669.19     24.62 o 
   2   1   7      362.60      546.76     25.02 o 
   4   1   7      851.08      614.38     31.95 o 
   5   1   7     1636.46     1215.56     38.58 o 
   6   1   7     5448.29     4774.42     69.01 o 
   7   1   7        2.74        8.38      2.33 o 
   8   1   7        1.03        1.96      1.94 o 
   9   1   7        6.46        0.74      3.38 o 
  10   1   7       20.56       12.67      3.33 o 
  11   1   7        4.66       -0.51      2.51 o 
  12   1   7      181.82      206.55     14.70 o 
  13   1   7      561.91      559.65     13.73 o 
  14   1   7       27.59       24.97      3.56 o 
  15   1   7       14.08        6.34      3.47 o 
  16   1   7        0.92        3.75      3.02 o 
  17   1   7        2.61        2.39      2.24 o 
 -18   2   7       25.68       23.47      2.74 o 
 -17   2   7        0.68        2.89      2.50 o 
 -16   2   7      143.48      171.31      8.48 o 
 -15   2   7       41.36       36.14      4.74 o 
 -14   2   7      443.75      362.59     18.50 o 
 -13   2   7       41.22       59.27      8.58 o 
 -12   2   7       35.58       34.25      3.30 o 
 -11   2   7      102.44       91.94      4.15 o 
 -10   2   7       27.89       44.40      2.82 o 
  -9   2   7      373.22      434.63     14.03 o 
  -8   2   7     1300.53     1259.11     19.74 o 
  -7   2   7     1084.77     1584.24     20.91 o 
  -5   2   7     1911.03     2399.47    106.26 o 
  -4   2   7       95.27       71.23      8.12 o 
  -3   2   7      538.05      346.85      7.34 o 
  -2   2   7     2340.30     2359.29     17.78 o 
  -1   2   7      190.59      395.17     54.11 o 
   0   2   7     5277.80     5699.81     58.78 o 
   1   2   7     1164.73     1363.79     32.53 o 
   3   2   7      178.50      245.80     13.74 o 
   4   2   7       40.53       42.92      2.93 o 
   5   2   7     5818.73     6274.11    236.15 o 
   6   2   7      521.28      403.54     13.13 o 
   7   2   7      978.00     1099.20     25.53 o 
   8   2   7      543.92      620.47     20.59 o 
   9   2   7      128.53       84.63      8.83 o 
  10   2   7      151.54      166.98     11.87 o 
  11   2   7       61.56       45.89      3.98 o 
  12   2   7        3.74        4.24      2.66 o 
  13   2   7       83.68      111.38      6.32 o 
  14   2   7      103.82       74.01      5.18 o 
  15   2   7       70.71       84.76      6.50 o 
  16   2   7        2.15        5.13      3.11 o 
  17   2   7       16.97       15.51      2.64 o 
 -18   3   7        1.18        1.07      1.56 o 
 -17   3   7       17.98       38.96      3.89 o 
 -16   3   7       10.96       16.87      3.42 o 
 -15   3   7        5.09        1.48      4.32 o 
 -14   3   7       93.44       83.68      9.47 o 
 -13   3   7        2.32       -4.31      4.31 o 
 -12   3   7       71.98       93.78      7.15 o 
 -11   3   7        0.69       -0.29      2.18 o 
 -10   3   7       79.58       94.52      4.52 o 
  -9   3   7     2431.59     2771.67     31.75 o 
  -8   3   7       13.12       13.15      5.67 o 
  -7   3   7      229.90      298.58      9.63 o 
  -6   3   7       51.72       46.31      6.31 o 
  -5   3   7     1093.74     1572.84     64.75 o 
  -4   3   7        2.56       25.34      2.71 o 
  -3   3   7      968.25     1019.32     10.74 o 
  -2   3   7     2489.33     2322.58     18.84 o 
  -1   3   7        7.57        9.82      1.93 o 
   0   3   7       99.24      119.52      4.04 o 
   1   3   7     1268.24     1374.07     85.83 o 
   2   3   7       24.65       66.79      5.25 o 
   3   3   7      232.68      123.12      7.40 o 
   4   3   7     3591.09     3191.09     38.02 o 
   5   3   7     1164.38      920.00     22.23 o 
   6   3   7      540.73      561.89     18.23 o 
   7   3   7      868.54      759.65     22.33 o 
   8   3   7     1393.21     1336.17     31.10 o 
   9   3   7       89.32      118.63      7.46 o 
  10   3   7      170.87      218.43     10.00 o 
  11   3   7        5.10       10.25      2.08 o 
  12   3   7        0.01        1.17      2.22 o 
  13   3   7       47.00       42.54      4.24 o 
  14   3   7       13.00        7.42      2.41 o 
  15   3   7        9.01       11.56      2.92 o 
  16   3   7       11.32       12.06      2.60 o 
  17   3   7        3.47       14.10      3.11 o 
 -17   4   7        3.45        7.11      2.15 o 
 -16   4   7       23.04       21.54      3.36 o 
 -15   4   7        4.32       -0.04      3.40 o 
 -14   4   7        0.27        5.90      4.19 o 
 -13   4   7        9.91       20.51      5.73 o 
 -12   4   7      241.62      137.33      8.50 o 
 -11   4   7      550.23      494.74     14.92 o 
 -10   4   7        1.53       -2.88      3.24 o 
  -9   4   7      364.82      392.37     18.54 o 
  -8   4   7      662.30      840.22     30.16 o 
  -7   4   7      230.64      289.53     19.84 o 
  -6   4   7     1222.77     1225.27     18.93 o 
  -5   4   7     1222.97     1981.72     22.94 o 
  -4   4   7      793.28      922.20     26.57 o 
  -3   4   7     2326.63     2462.30     26.61 o 
  -2   4   7      492.73      540.27     11.33 o 
  -1   4   7     4937.68     5142.62     74.07 o 
   0   4   7       19.25       13.29      4.05 o 
   1   4   7      804.38      974.36     18.94 o 
   2   4   7     1237.46     1222.95     22.27 o 
   3   4   7        1.67        7.07      3.74 o 
   4   4   7      229.69      181.20     10.13 o 
   5   4   7      151.87      191.77     10.91 o 
   6   4   7        2.27        5.93      4.08 o 
   7   4   7      322.15      207.18     12.54 o 
   8   4   7       87.67       61.96      7.66 o 
   9   4   7       22.01       12.80      2.75 o 
  10   4   7      162.35      158.00      8.14 o 
  11   4   7      479.23      569.61     12.55 o 
  12   4   7       54.01       41.89      3.94 o 
  13   4   7        7.51        3.01      2.24 o 
  14   4   7       15.53       29.14      4.04 o 
  15   4   7       20.64       21.88      3.90 o 
  16   4   7        0.77        2.52      2.16 o 
 -17   5   7        0.41        0.83      2.39 o 
 -16   5   7        0.47        0.23      2.14 o 
 -15   5   7       13.66       16.16      4.92 o 
 -14   5   7       42.86       42.04      6.88 o 
 -13   5   7       26.77       51.18      7.42 o 
 -12   5   7        3.17        3.46      3.41 o 
 -11   5   7       23.20       14.02      4.75 o 
 -10   5   7      104.30      127.69      7.78 o 
  -9   5   7      258.27      182.80      7.42 o 
  -8   5   7      328.24      289.69      8.96 o 
  -7   5   7      252.66      315.48     21.88 o 
  -5   5   7      173.28      212.35      8.57 o 
  -4   5   7       49.99       73.23      6.91 o 
  -3   5   7      231.67      158.33      6.79 o 
  -1   5   7     2087.96     2457.85     48.34 o 
   0   5   7      536.49      405.39     12.44 o 
   1   5   7      311.35      294.44     11.30 o 
   2   5   7      376.73      327.02     12.47 o 
   3   5   7       56.67       66.63      6.19 o 
   4   5   7      190.83      176.18     10.26 o 
   5   5   7       10.17        3.39      3.98 o 
   6   5   7        4.01        3.03      3.27 o 
   7   5   7      323.41      296.32     10.52 o 
   8   5   7      131.14      189.39      8.89 o 
   9   5   7      123.74      174.09     12.17 o 
  10   5   7       41.79       50.15      7.46 o 
  11   5   7        1.88        8.20      3.30 o 
  12   5   7      127.23      130.71      5.27 o 
  13   5   7       50.24       43.12      3.61 o 
  14   5   7        1.57        2.05      3.07 o 
  15   5   7        9.17       13.18      3.55 o 
 -16   6   7        0.30       -1.04      1.73 o 
 -15   6   7        8.71        7.48      3.61 o 
 -14   6   7       70.85       64.86      7.54 o 
 -13   6   7       47.42       49.02      7.12 o 
 -12   6   7       10.05       14.64      6.13 o 
 -11   6   7        3.19        9.89      3.61 o 
 -10   6   7        7.10       18.39      4.04 o 
  -9   6   7      514.92      507.87     14.96 o 
  -8   6   7      920.64      812.13     15.26 o 
  -7   6   7      104.63       63.63      4.12 o 
  -6   6   7        6.41       20.50      3.60 o 
  -5   6   7      241.24      216.07      7.51 o 
  -4   6   7      426.14      463.57     12.81 o 
  -3   6   7        3.06       14.67      3.62 o 
  -2   6   7       39.51       25.90      3.44 o 
  -1   6   7      116.33       62.00      7.39 o 
   0   6   7       22.19       11.70      4.48 o 
   1   6   7        3.09       -1.38      4.53 o 
   2   6   7      883.47     1001.41     39.42 o 
   3   6   7        8.21        9.01      3.01 o 
   4   6   7      151.44      105.22      8.52 o 
   5   6   7       43.83       26.12      3.41 o 
   6   6   7     1411.38     1188.12     27.82 o 
   7   6   7       34.99       55.16      4.84 o 
   8   6   7      639.70      640.89     22.93 o 
   9   6   7        0.02       -1.71      3.87 o 
  10   6   7       31.98       33.98      6.67 o 
  11   6   7        0.00        8.31      3.18 o 
  12   6   7        1.47        2.86      2.26 o 
  13   6   7        3.13        5.73      2.34 o 
  14   6   7        0.96       -3.27      3.27 o 
 -15   7   7        1.56        3.10      2.57 o 
 -14   7   7        5.34        5.76      3.39 o 
 -13   7   7       65.77       73.84      7.73 o 
 -12   7   7       11.90       11.35      3.29 o 
 -11   7   7       36.33       41.98      6.31 o 
 -10   7   7        3.77        2.27      2.81 o 
  -9   7   7       94.50      103.06      7.25 o 
  -8   7   7      186.08      169.84      8.93 o 
  -7   7   7      724.66      710.21     14.24 o 
  -6   7   7       60.55       66.76      5.01 o 
  -5   7   7     1258.46     1129.99     20.82 o 
  -4   7   7        0.74        5.21      2.12 o 
  -3   7   7        4.06        4.86      2.42 o 
  -2   7   7      426.61      433.57     10.62 o 
  -1   7   7       14.64        9.10      2.98 o 
   0   7   7      179.58      208.91      9.32 o 
   1   7   7        9.58        4.14      2.98 o 
   2   7   7        8.25        3.50      3.10 o 
   3   7   7       12.95       15.46      3.32 o 
   4   7   7      504.80      440.25     16.63 o 
   5   7   7      560.92      476.43     16.70 o 
   6   7   7        2.93       17.09      5.41 o 
   7   7   7        0.58        1.37      4.86 o 
   8   7   7        5.54        0.97      3.67 o 
   9   7   7        5.51       -0.63      3.60 o 
  10   7   7       16.22       23.51      4.24 o 
  11   7   7       24.30       18.12      3.48 o 
  12   7   7        3.07        4.86      2.54 o 
  13   7   7        0.33        0.41      1.49 o 
  14   7   7        0.61        3.94      2.06 o 
 -14   8   7        5.89        1.28      2.16 o 
 -13   8   7       17.42       28.29      4.45 o 
 -12   8   7       14.41       23.44      4.83 o 
 -11   8   7        0.41        1.64      2.64 o 
 -10   8   7       42.53       35.25      4.53 o 
  -9   8   7      218.62      220.23      9.71 o 
  -8   8   7      309.44      303.80     11.35 o 
  -7   8   7      364.12      310.80     11.65 o 
  -6   8   7      223.25      195.94      7.73 o 
  -5   8   7        2.44        1.97      3.16 o 
  -4   8   7      133.80      113.38      7.28 o 
  -3   8   7       17.23       22.93      3.71 o 
  -2   8   7       15.65       20.28      3.57 o 
  -1   8   7        3.18       10.91     11.39 o 
   0   8   7        0.76        4.55      2.74 o 
   1   8   7        1.30        1.83      3.59 o 
   2   8   7       10.23       10.63      5.04 o 
   3   8   7       46.94       43.25      7.11 o 
   4   8   7        2.30        1.45      4.40 o 
   5   8   7       40.81       44.97      7.00 o 
   6   8   7      136.68      139.74     11.67 o 
   7   8   7      199.70      251.01     15.38 o 
   8   8   7       74.31       96.11      9.82 o 
   9   8   7       17.38       26.55      4.59 o 
  10   8   7        0.96        1.27      2.76 o 
  11   8   7       23.30       36.74      3.88 o 
  12   8   7       34.63       46.90      2.94 o 
 -12   9   7        5.68       10.45      3.15 o 
 -11   9   7       40.65       44.90      5.57 o 
 -10   9   7        5.25        3.84      2.59 o 
  -9   9   7        0.68        6.81      2.82 o 
  -8   9   7        0.85        2.07      2.78 o 
  -7   9   7       14.04       13.39      2.90 o 
  -6   9   7       42.10       44.27      3.91 o 
  -5   9   7       21.82       18.56      2.89 o 
  -4   9   7       14.52        8.98      3.29 o 
  -3   9   7       10.59       13.80      3.62 o 
  -2   9   7        7.08       16.54      3.61 o 
  -1   9   7      156.43       85.05      6.50 o 
   0   9   7       10.11       14.27      3.83 o 
   1   9   7        1.77        1.30      2.53 o 
   2   9   7        3.61        4.03      5.29 o 
   3   9   7        1.98        0.63      4.44 o 
   4   9   7        3.70        3.67      4.46 o 
   5   9   7        5.62        5.00      4.03 o 
   6   9   7       14.85       13.71      4.35 o 
   7   9   7      185.47      175.84      8.72 o 
   8   9   7        8.10        2.92      2.95 o 
   9   9   7        3.36        6.90      2.84 o 
  10   9   7        0.04        1.56      2.18 o 
  11   9   7        1.74        4.32      1.43 o 
 -10  10   7       16.07       13.13      2.95 o 
  -9  10   7        3.77        6.83      2.88 o 
  -8  10   7        1.63        3.21      3.29 o 
  -7  10   7       28.14       33.72      3.56 o 
  -6  10   7       72.33       82.57      4.31 o 
  -5  10   7        0.00        2.03      2.11 o 
  -4  10   7        5.84        2.79      3.08 o 
  -3  10   7       17.53       17.17      4.71 o 
  -2  10   7      161.77      178.59     17.26 o 
  -1  10   7       11.39       17.51      3.61 o 
   0  10   7       80.36       84.76      6.09 o 
   1  10   7        1.54        8.65      4.70 o 
   2  10   7      176.36      185.06      8.53 o 
   3  10   7       32.25       32.15      4.45 o 
   4  10   7       10.49        5.44      2.83 o 
   5  10   7        1.91        2.53      2.01 o 
   6  10   7       12.95       13.33      3.30 o 
   7  10   7       16.39       17.56      3.28 o 
   8  10   7        9.20        5.74      2.32 o 
   9  10   7       28.42       24.23      2.75 o 
  10  10   7        3.39        0.84      2.06 o 
  -6  11   7        6.51       13.01      2.15 o 
  -5  11   7       29.99       26.25      2.89 o 
  -4  11   7       23.93       22.78      3.52 o 
  -3  11   7        1.88        1.68      2.20 o 
  -2  11   7       30.36       30.75      3.58 o 
  -1  11   7      147.12      176.47     11.46 o 
   0  11   7       40.54       42.78      6.17 o 
   1  11   7       31.94       30.45      5.75 o 
   2  11   7        1.81        3.87      3.65 o 
   3  11   7        1.03        3.08      2.27 o 
   4  11   7       32.27       26.58      3.15 o 
   5  11   7        0.03       -1.76      1.99 o 
   6  11   7        2.31        0.90      1.75 o 
   7  11   7        1.33        1.34      1.84 o 
  -3  12   7        3.88        1.37      2.10 o 
  -2  12   7       39.27       29.41      3.87 o 
  -1  12   7       56.50       49.29      3.49 o 
   0  12   7       12.90        8.01      2.21 o 
   1  12   7       34.37       36.01      3.05 o 
   2  12   7        0.00       -1.78      2.11 o 
 -18   0   8       63.82       67.36      5.97 o 
 -17   0   8      194.77      169.91     10.76 o 
 -16   0   8        6.37       23.24      5.40 o 
 -15   0   8      175.69      159.86     12.38 o 
 -14   0   8       70.03       52.11      7.86 o 
 -13   0   8      442.56      579.52     23.23 o 
 -12   0   8       42.24       53.19      7.18 o 
 -11   0   8      349.98      380.55     12.64 o 
 -10   0   8        0.46        3.73      2.26 o 
  -9   0   8      125.38      127.73      6.86 o 
  -8   0   8       78.65       99.77      5.87 o 
  -7   0   8     3717.87     5408.63    115.15 o 
  -5   0   8     1216.64     2054.05     20.29 o 
  -4   0   8     2148.39     2787.98     79.42 o 
  -3   0   8     1291.01     2152.51     20.33 o 
  -2   0   8     4514.20     5043.45     37.85 o 
  -1   0   8       95.69      112.13      5.46 o 
   0   0   8     5109.55     5037.27     35.57 o 
   1   0   8     1022.41     1468.14     19.13 o 
   2   0   8     4746.75     6615.88     42.92 o 
   4   0   8      292.48      310.67     10.25 o 
   5   0   8     6009.01     5279.65     45.13 o 
   6   0   8      603.96      602.45     16.22 o 
   7   0   8        0.13        3.26      2.44 o 
   8   0   8       39.02       42.95      5.48 o 
   9   0   8       16.34       23.35      4.42 o 
  10   0   8      215.71      197.23      8.72 o 
  11   0   8        9.34       40.60      7.18 o 
  12   0   8     1631.40     1628.09     28.38 o 
  13   0   8      161.67      231.87     10.97 o 
  14   0   8       52.69       29.02      6.39 o 
  15   0   8      209.89      288.14     15.89 o 
  16   0   8       84.77       83.91      8.39 o 
  17   0   8       92.97      140.48      8.58 o 
 -18   1   8        4.51        2.24      2.08 o 
 -17   1   8        1.42        0.79      1.67 o 
 -16   1   8       19.09       31.07      4.30 o 
 -15   1   8       41.19       35.19      4.72 o 
 -14   1   8        4.93        2.55      3.34 o 
 -13   1   8        0.31        2.31      4.04 o 
 -12   1   8      322.55      296.16      8.20 o 
 -11   1   8      311.84      291.13      6.99 o 
 -10   1   8      282.01      284.02      8.65 o 
  -9   1   8     1246.01     1447.84     21.98 o 
  -8   1   8       22.53       42.11      2.91 o 
  -7   1   8      681.08      794.61     13.21 o 
  -5   1   8     3358.91     4088.24     32.60 o 
  -4   1   8      410.65      378.74      8.17 o 
  -3   1   8     2772.66     2656.51     30.46 o 
  -2   1   8    14195.86    15467.95    141.64 o 
  -1   1   8     3290.27     4763.60     20.21 o 
   0   1   8     8840.13     9676.62     33.57 o 
   1   1   8      843.45      999.64     16.59 o 
   2   1   8     3240.63     3680.59     94.19 o 
   3   1   8      493.78      529.74      8.95 o 
   4   1   8     1297.13     1542.48     46.24 o 
   5   1   8    12828.84    14379.83    119.77 o 
   6   1   8       17.54       41.74      8.60 o 
   7   1   8      550.58      626.23     13.65 o 
   8   1   8       80.21      102.49      5.44 o 
   9   1   8      561.26      531.06     19.61 o 
  10   1   8       69.17       72.63      4.65 o 
  11   1   8      724.36      702.77     12.82 o 
  12   1   8       19.91       15.82      3.20 o 
  13   1   8        5.83        4.37      2.93 o 
  14   1   8       69.93       72.29      5.24 o 
  15   1   8      150.79      175.04      8.74 o 
  16   1   8        3.39       10.10      2.90 o 
  17   1   8       10.48       11.19      2.48 o 
 -18   2   8        3.79        0.80      1.80 o 
 -17   2   8        5.16       12.45      2.83 o 
 -16   2   8        1.80        1.22      3.48 o 
 -15   2   8        0.01        0.21      5.50 o 
 -14   2   8       19.55        9.44      5.02 o 
 -13   2   8      164.07      193.86     13.60 o 
 -12   2   8       44.82       44.55      4.92 o 
 -11   2   8        0.21        5.03      2.05 o 
 -10   2   8       33.60       47.99      3.15 o 
  -9   2   8      149.53      148.65      7.50 o 
  -8   2   8       15.68       32.32      4.73 o 
  -4   2   8      118.44       96.68     13.73 o 
  -3   2   8      650.89      781.78     11.49 o 
  -2   2   8       15.44       78.36     12.67 o 
  -1   2   8     5697.96     6564.74    205.80 o 
   1   2   8     3749.01     3790.37     22.60 o 
   2   2   8      415.30      702.65      9.75 o 
   3   2   8     2263.65     2112.10     64.42 o 
   4   2   8      551.88      988.97     43.68 o 
   5   2   8     3471.53     2782.93     86.97 o 
   6   2   8     3020.90     3876.94     45.87 o 
   7   2   8      393.08      409.89     16.14 o 
   8   2   8       79.35       97.75      8.87 o 
   9   2   8       32.90       25.95      3.60 o 
  10   2   8       39.86       37.35      3.74 o 
  11   2   8       12.39        3.72      3.01 o 
  12   2   8        0.54        4.06      2.59 o 
  13   2   8      177.16      205.81      8.30 o 
  14   2   8       21.32       16.75      3.20 o 
  15   2   8       20.39       19.31      3.77 o 
  16   2   8       77.04       98.55      5.71 o 
  17   2   8        0.19        7.07      3.25 o 
 -18   3   8       35.56       25.05      2.49 o 
 -17   3   8       58.03       61.46      4.46 o 
 -16   3   8       46.48       38.51      4.36 o 
 -15   3   8       18.65       25.47      6.02 o 
 -14   3   8        6.22       15.49      5.84 o 
 -13   3   8        4.55        7.83      4.18 o 
 -12   3   8        3.54        7.48      3.03 o 
 -11   3   8        0.10        0.70      1.95 o 
 -10   3   8       64.25       43.14      3.30 o 
  -9   3   8       66.45       75.40      4.82 o 
  -8   3   8      629.48     1068.82     42.00 o 
  -7   3   8      493.10      655.21     20.98 o 
  -6   3   8     2178.44     2227.93     60.61 o 
  -5   3   8      470.72      677.20     15.73 o 
  -4   3   8      295.16      326.05      8.52 o 
  -2   3   8     1143.01      991.17     18.28 o 
   0   3   8      107.54       50.60      2.86 o 
   2   3   8      243.30      226.67      9.47 o 
   3   3   8      144.35      189.89      9.15 o 
   4   3   8       91.66      149.06      8.77 o 
   6   3   8       32.19       66.74      7.20 o 
   7   3   8       41.00       67.35      7.37 o 
   8   3   8       72.58       70.77      8.00 o 
   9   3   8      103.79       57.53      4.26 o 
  10   3   8       36.30       37.13      3.66 o 
  11   3   8      173.54      120.94      6.34 o 
  12   3   8        0.42       15.11      3.08 o 
  13   3   8        0.22       -2.06      2.99 o 
  14   3   8       64.73       62.89      4.50 o 
  15   3   8       47.47       49.00      3.73 o 
  16   3   8        3.78        2.76      3.17 o 
 -17   4   8       11.74       19.89      2.56 o 
 -16   4   8        2.71        4.00      2.30 o 
 -15   4   8       10.94        5.79      3.61 o 
 -14   4   8      156.33      142.79     11.44 o 
 -13   4   8      162.08      193.95      9.75 o 
 -12   4   8       78.90       90.89      7.09 o 
 -11   4   8      387.47      423.53     16.09 o 
 -10   4   8        3.07        4.00      2.60 o 
  -9   4   8       96.32      126.24     11.05 o 
  -8   4   8       41.36       60.51      4.43 o 
  -7   4   8      536.83      553.04     28.25 o 
  -5   4   8       10.24       62.04     29.81 o 
  -4   4   8      516.17      568.75     13.09 o 
  -3   4   8     1020.53     1070.20     20.18 o 
  -2   4   8     2531.48     2959.71     23.95 o 
  -1   4   8     4951.72     5549.36     74.48 o 
   0   4   8      839.68     1215.63     21.36 o 
   1   4   8     2012.72     2276.32     30.56 o 
   2   4   8      248.48      250.16     10.75 o 
   3   4   8       26.11       29.05      4.46 o 
   4   4   8     3826.66     3633.45     44.48 o 
   5   4   8       17.57       26.41      5.41 o 
   6   4   8     1680.60     1732.69     34.03 o 
   7   4   8      664.39      681.54     22.36 o 
   8   4   8      263.63      217.50      9.26 o 
   9   4   8       29.13       20.57      3.58 o 
  10   4   8      259.73      232.65     10.05 o 
  11   4   8      258.09      222.57      9.84 o 
  12   4   8      109.05      111.18      7.36 o 
  13   4   8        4.79       14.46      4.60 o 
  14   4   8       52.95       40.98      4.55 o 
  15   4   8        6.40        3.18      2.26 o 
  16   4   8        2.63        7.08      2.95 o 
 -17   5   8        2.47        1.61      1.99 o 
 -16   5   8        1.20        0.35      1.95 o 
 -15   5   8       10.14        9.07      3.90 o 
 -14   5   8        0.04        2.23      3.54 o 
 -13   5   8       12.09       11.81      3.75 o 
 -12   5   8       65.03       93.35      6.89 o 
 -11   5   8       12.88       15.69      3.49 o 
 -10   5   8      163.82      115.35      7.44 o 
  -9   5   8       25.87       35.14      3.82 o 
  -8   5   8       27.03       31.00      3.78 o 
  -7   5   8       61.81      111.92      7.08 o 
  -6   5   8      227.85      289.68     10.22 o 
  -5   5   8      366.14      357.27     10.86 o 
  -4   5   8      102.85      174.74      7.88 o 
  -3   5   8      297.66      243.26      8.41 o 
  -2   5   8      390.44      544.73     22.84 o 
  -1   5   8        1.98        6.31      5.85 o 
   0   5   8      272.69      372.51     12.69 o 
   1   5   8      308.08      267.37     11.20 o 
   2   5   8       61.91       61.28      5.86 o 
   4   5   8      952.61      664.30     19.96 o 
   5   5   8      397.27      394.58     16.25 o 
   6   5   8      505.48      484.96     18.75 o 
   7   5   8      618.39      636.92     18.96 o 
   8   5   8       58.81       53.52      4.85 o 
   9   5   8        8.66        4.51      4.71 o 
  10   5   8      100.72      101.42      6.85 o 
  11   5   8        0.68        4.60      2.57 o 
  12   5   8       87.58       59.58      3.66 o 
  13   5   8       13.87       13.16      4.12 o 
  14   5   8        0.06        3.92      3.41 o 
  15   5   8        2.35        1.59      2.46 o 
 -16   6   8        0.60        1.88      1.53 o 
 -15   6   8       36.24       29.20      4.90 o 
 -14   6   8        8.32       10.59      4.15 o 
 -13   6   8       52.50       70.76      8.34 o 
 -12   6   8        3.84       -0.01      3.25 o 
 -11   6   8       63.90       84.54      6.63 o 
 -10   6   8       29.87       22.10      4.43 o 
  -9   6   8       85.56      123.63      7.86 o 
  -8   6   8      139.22      178.05      7.50 o 
  -7   6   8       18.35       24.03      4.05 o 
  -6   6   8        8.11       23.96      4.76 o 
  -5   6   8      112.48      114.19      5.57 o 
  -4   6   8      221.87      143.08      7.47 o 
  -3   6   8      330.65      370.41     15.53 o 
  -2   6   8       74.82      127.25      9.83 o 
  -1   6   8     1372.33     1205.19     28.78 o 
   0   6   8        6.27       23.48      4.87 o 
   1   6   8       90.01      129.19      9.80 o 
   2   6   8       63.37       60.36      4.74 o 
   3   6   8       26.99       34.66      5.13 o 
   4   6   8      272.81      175.20      7.75 o 
   5   6   8       23.40       18.96      3.44 o 
   6   6   8      361.60      335.18     11.91 o 
   7   6   8      388.33      399.82     28.75 o 
   8   6   8      519.69      359.56     17.28 o 
   9   6   8       49.09       37.53      6.22 o 
  10   6   8       76.37       98.58      6.89 o 
  11   6   8       17.42       36.44      4.47 o 
  12   6   8       19.23       30.91      3.11 o 
  13   6   8        0.00        2.79      2.99 o 
  14   6   8       10.33        6.37      3.20 o 
 -15   7   8       21.75       20.82      3.11 o 
 -14   7   8        8.22        9.22      3.37 o 
 -13   7   8       11.62        8.35      4.04 o 
 -12   7   8        4.13       11.59      3.26 o 
 -11   7   8       22.52       38.08      4.73 o 
 -10   7   8       61.69       45.72      5.08 o 
  -9   7   8       17.02       36.25      4.78 o 
  -8   7   8      445.29      430.72     13.63 o 
  -7   7   8      175.38      167.13      8.72 o 
  -6   7   8      143.36      106.23      7.16 o 
  -5   7   8       75.82       40.76      3.90 o 
  -4   7   8        3.65        3.24      2.27 o 
  -3   7   8       30.10       25.60      2.96 o 
  -2   7   8        9.47       32.04     14.64 o 
  -1   7   8      409.41      406.31     12.91 o 
   0   7   8       53.52       51.19      8.41 o 
   1   7   8        6.50        7.17      3.12 o 
   2   7   8        0.57       -0.55      2.78 o 
   3   7   8        0.27       -0.81      2.64 o 
   4   7   8      276.19      237.59     10.30 o 
   5   7   8       59.19       49.67      7.25 o 
   6   7   8        3.74        3.27      4.36 o 
   7   7   8       30.43       46.94      7.05 o 
   8   7   8       36.96       36.94      6.22 o 
   9   7   8        0.10        0.13      3.91 o 
  10   7   8       20.46       12.83      3.13 o 
  11   7   8        7.96        4.01      2.37 o 
  12   7   8        5.88        6.13      1.83 o 
  13   7   8       13.97       18.42      2.46 o 
 -13   8   8        4.06       -2.57      2.67 o 
 -12   8   8        8.38        8.61      3.52 o 
 -11   8   8        0.16        0.92      2.46 o 
 -10   8   8        2.83        9.73      3.22 o 
  -9   8   8      115.61      113.81      7.06 o 
  -8   8   8        5.15       13.62      3.57 o 
  -7   8   8      513.21      466.39     22.63 o 
  -6   8   8       39.19       50.87      5.39 o 
  -5   8   8      612.92      681.97     17.18 o 
  -4   8   8        0.46        2.09      2.52 o 
  -3   8   8       84.08       61.07      5.54 o 
  -2   8   8      100.61      103.45      6.83 o 
  -1   8   8       77.64       78.48      9.06 o 
   0   8   8        6.18        3.96      4.10 o 
   1   8   8       34.52       47.74      4.95 o 
   2   8   8       24.22        8.70      4.00 o 
   3   8   8      216.43      171.80     12.91 o 
   4   8   8       14.28       13.38      5.27 o 
   5   8   8      669.33      662.91     24.65 o 
   6   8   8        9.25       24.32      6.24 o 
   7   8   8       69.62       84.69      9.07 o 
   8   8   8        1.95       11.65      7.37 o 
   9   8   8        1.84        3.81      2.55 o 
  10   8   8       21.63       31.57      3.88 o 
  11   8   8       11.13        6.49      1.98 o 
  12   8   8       10.80        9.17      3.77 o 
 -12   9   8       37.24       44.14      4.51 o 
 -11   9   8       14.79        8.55      3.00 o 
 -10   9   8        0.54       -1.52      2.13 o 
  -9   9   8        0.33        6.41      7.16 o 
  -8   9   8        1.24        1.30      2.84 o 
  -7   9   8       11.76        8.61      2.16 o 
  -6   9   8        0.07        1.77      4.46 o 
  -5   9   8       33.37       36.15      5.73 o 
  -4   9   8      201.63      210.00      9.70 o 
  -3   9   8       25.83       25.21      3.98 o 
  -2   9   8      293.05      238.18     10.27 o 
  -1   9   8        0.60        0.12      4.11 o 
   0   9   8       93.85       74.77      8.92 o 
   1   9   8       22.64       31.88      6.75 o 
   2   9   8      111.09      118.28      7.54 o 
   3   9   8        8.63       19.83      3.92 o 
   4   9   8       13.21       19.46      4.73 o 
   5   9   8        9.89        7.55      3.31 o 
   6   9   8        7.24       10.72      3.51 o 
   7   9   8       19.48       16.81      3.55 o 
   8   9   8        3.75        5.62      2.76 o 
   9   9   8        0.07        1.44      2.32 o 
  10   9   8       10.59        7.90      2.37 o 
  11   9   8       25.57       22.45      2.27 o 
  -9  10   8        4.77        4.07      2.40 o 
  -8  10   8       19.92       15.83      2.54 o 
  -7  10   8        0.00        0.62      1.61 o 
  -6  10   8        0.08        4.03      1.98 o 
  -5  10   8        2.27       -0.06      1.85 o 
  -4  10   8        0.48        0.46      3.05 o 
  -3  10   8        5.05        8.68      3.13 o 
  -2  10   8       21.88       29.12      5.96 o 
  -1  10   8        2.10       -1.26      4.65 o 
   0  10   8        1.94        3.84      3.69 o 
   1  10   8       32.96       27.43      6.10 o 
   2  10   8        9.19        6.10      3.43 o 
   3  10   8      146.71      163.03      7.96 o 
   4  10   8        0.55       -0.92      2.07 o 
   5  10   8       13.52       18.10      3.34 o 
   6  10   8       61.39       50.68      4.51 o 
   7  10   8        0.15       -0.75      2.31 o 
   8  10   8        1.31        0.86      2.04 o 
   9  10   8        1.02        1.20      2.44 o 
  -6  11   8      142.53      110.54      6.62 o 
  -5  11   8        3.38        4.69      2.77 o 
  -4  11   8       31.40       38.50      5.12 o 
  -3  11   8        6.81        6.36      2.36 o 
  -2  11   8        0.48        0.79      2.43 o 
  -1  11   8        7.27        4.85      3.53 o 
   0  11   8       13.25       15.77      4.47 o 
   1  11   8       72.18       86.55      5.52 o 
   2  11   8        1.99        1.06      2.29 o 
   3  11   8       11.24       15.72      2.90 o 
   4  11   8       64.06       49.84      3.06 o 
   5  11   8       10.20        7.03      2.10 o 
   6  11   8       20.29       18.09      2.24 o 
  -2  12   8        8.65       12.50      2.91 o 
  -1  12   8        1.57        2.61      2.30 o 
   0  12   8        0.75        1.57      1.45 o 
 -18   1   9        1.50        6.06      2.20 o 
 -17   1   9       38.14       42.31      3.09 o 
 -16   1   9       46.38       50.52      5.07 o 
 -15   1   9      135.12      134.52     13.79 o 
 -14   1   9      118.47      108.17     10.07 o 
 -13   1   9      411.16      403.76     19.30 o 
 -12   1   9       48.74       71.59      6.90 o 
 -11   1   9        8.91       -0.27      1.72 o 
 -10   1   9       14.45       19.08      2.18 o 
  -9   1   9      414.11      367.87      9.54 o 
  -8   1   9       66.79       89.24      3.98 o 
  -6   1   9      789.61      357.95     10.09 o 
  -4   1   9      555.54      830.26     18.57 o 
  -2   1   9     6487.41     7730.07     37.78 o 
  -1   1   9      697.07      839.36      8.13 o 
   0   1   9    11707.61    11868.68     42.02 o 
   1   1   9       22.69       22.10      2.29 o 
   2   1   9      436.50      338.04      5.06 o 
   3   1   9      574.89      501.17     15.07 o 
   5   1   9     2260.58     1620.80     64.15 o 
   6   1   9       97.79       90.29      7.52 o 
   7   1   9        1.30        3.99      1.92 o 
   8   1   9      416.16      244.53     17.78 o 
   9   1   9        5.59        6.11      1.59 o 
  10   1   9      276.17      236.62      6.48 o 
  11   1   9       20.22       31.67      3.18 o 
  12   1   9      286.07      242.72      9.21 o 
  13   1   9       19.89       15.81      3.00 o 
  14   1   9       46.21       88.39      5.66 o 
  15   1   9       94.23      114.80      7.15 o 
  16   1   9       45.52       70.02      5.02 o 
  17   1   9        1.93        5.42      2.17 o 
 -18   2   9        5.12       12.42      2.18 o 
 -17   2   9        6.89        3.78      1.77 o 
 -16   2   9        2.32        5.62      2.86 o 
 -15   2   9       10.52       16.48      3.74 o 
 -14   2   9      186.05      175.55     12.94 o 
 -13   2   9       42.05       39.98      6.88 o 
 -12   2   9        2.14       -1.88      4.03 o 
 -11   2   9        9.19        7.47      1.80 o 
 -10   2   9      139.23      157.07      5.12 o 
  -9   2   9      117.51      130.07      5.97 o 
  -8   2   9       22.93       41.41      5.63 o 
  -7   2   9        0.51        6.99      2.97 o 
  -6   2   9       22.95       42.44     10.39 o 
  -5   2   9       20.96       44.12      3.18 o 
  -4   2   9        6.59       12.45      3.66 o 
  -3   2   9        3.58        8.55      2.25 o 
  -2   2   9     1959.37     1897.01     44.64 o 
  -1   2   9     1780.69     1930.23     17.09 o 
   0   2   9     8824.26     9223.80     38.01 o 
   1   2   9      339.24      386.35     11.81 o 
   2   2   9       61.82       59.21     33.31 o 
   3   2   9      403.78      514.90      9.15 o 
   4   2   9        0.94        1.02      2.17 o 
   5   2   9      790.11      923.57     28.77 o 
   6   2   9        5.57       18.32      4.35 o 
   7   2   9      679.08      593.14     19.44 o 
   8   2   9       75.47       91.88      8.50 o 
   9   2   9       48.45       54.48      4.04 o 
  10   2   9        0.02        1.08      2.29 o 
  11   2   9        3.26        0.42      2.39 o 
  12   2   9      224.01      200.81      8.29 o 
  13   2   9      174.36      163.21      7.40 o 
  14   2   9       48.31       46.34      4.14 o 
  15   2   9       86.34      102.31      6.46 o 
  16   2   9       17.89       31.27      3.51 o 
  17   2   9       14.22       22.83      3.64 o 
 -17   3   9        6.53       19.03      2.79 o 
 -16   3   9       31.16       17.09      4.46 o 
 -15   3   9       17.39        8.64      4.34 o 
 -14   3   9      419.63      439.63     19.79 o 
 -13   3   9        0.31        1.05      4.46 o 
 -12   3   9        5.27       15.07      3.72 o 
 -11   3   9       10.14       31.22      3.17 o 
 -10   3   9      299.64      312.38      8.17 o 
  -9   3   9      289.57      277.28      8.79 o 
  -8   3   9      303.24      300.29     10.68 o 
  -7   3   9        3.31        4.77      5.11 o 
  -5   3   9       19.30        0.54      2.17 o 
  -4   3   9     1625.21     1770.32     71.96 o 
  -3   3   9       65.81       64.56      6.78 o 
  -2   3   9        0.16       13.94      6.68 o 
  -1   3   9      379.91      368.25      7.93 o 
   0   3   9       39.88       36.00      5.03 o 
   1   3   9      800.86     1077.78     20.86 o 
   2   3   9      918.12     1012.38     20.57 o 
   3   3   9       11.63       29.22      4.20 o 
   4   3   9      995.41     1219.57     24.59 o 
   6   3   9     1771.75     1608.37     31.71 o 
   7   3   9       24.66       28.97      5.53 o 
   8   3   9     1675.50     1525.22     23.95 o 
   9   3   9      132.65       93.02      5.26 o 
  10   3   9      260.12      271.17     10.86 o 
  11   3   9      291.58      277.63      9.37 o 
  12   3   9        6.54       10.91      2.74 o 
  13   3   9       77.97       74.86      5.04 o 
  14   3   9        1.24        0.39      1.98 o 
  15   3   9        3.76        7.48      2.06 o 
  16   3   9        8.63        5.15      2.95 o 
 -17   4   9       26.44       29.03      2.95 o 
 -16   4   9       11.06        6.95      2.45 o 
 -15   4   9       35.88       30.45      5.37 o 
 -14   4   9       40.17       28.26      6.10 o 
 -13   4   9       78.44       74.70      6.30 o 
 -12   4   9      169.61      153.84      9.54 o 
 -11   4   9      351.83      392.19     14.70 o 
 -10   4   9       39.90       45.41      4.28 o 
  -9   4   9       26.79       29.11      4.77 o 
  -8   4   9      630.70      510.12     12.23 o 
  -7   4   9      451.39      380.51     12.06 o 
  -6   4   9      142.15       92.39      9.15 o 
  -5   4   9      347.57      487.20     18.30 o 
  -4   4   9       52.87       78.54      6.24 o 
  -3   4   9      643.54      621.22      9.70 o 
  -2   4   9       10.12       29.41     18.40 o 
  -1   4   9     1826.74     1656.34     39.57 o 
   0   4   9     2592.20     2626.58     33.04 o 
   1   4   9      239.64      280.54     11.34 o 
   2   4   9      273.57      446.69     14.66 o 
   3   4   9      418.60      570.97     17.31 o 
   4   4   9      139.11      128.14      8.84 o 
   5   4   9     3589.02     3448.85     46.11 o 
   6   4   9        9.05       20.13      4.56 o 
   7   4   9       45.81       85.48      8.23 o 
   8   4   9       15.19       18.91      2.81 o 
   9   4   9        4.48        9.87      2.38 o 
  10   4   9      588.88      568.52     15.56 o 
  11   4   9      168.04      122.18      7.31 o 
  12   4   9       53.76       51.04      5.16 o 
  13   4   9       20.66       23.82      3.88 o 
  14   4   9       64.26       86.36      5.82 o 
  15   4   9        0.04        1.14      1.98 o 
 -16   5   9        0.15        0.57      1.77 o 
 -15   5   9        1.84        5.41      3.61 o 
 -14   5   9      138.40      150.24     10.92 o 
 -13   5   9       55.67       68.90      5.90 o 
 -12   5   9        0.76        0.27      3.15 o 
 -11   5   9       10.31       14.20      3.52 o 
 -10   5   9       34.18       55.58      5.59 o 
  -9   5   9        0.32        3.57      2.88 o 
  -8   5   9      760.67      851.48     16.46 o 
  -7   5   9       22.70       48.42      3.99 o 
  -6   5   9      194.91      303.76     10.33 o 
  -5   5   9       64.19       73.42      5.26 o 
  -4   5   9        2.23        2.09      2.23 o 
  -3   5   9       33.29       41.23      3.81 o 
  -2   5   9      102.74       73.58      5.15 o 
  -1   5   9     1186.61     1273.19     17.99 o 
   0   5   9      929.21      972.18     21.13 o 
   1   5   9      279.43      332.20     12.93 o 
   2   5   9       24.13       48.61      5.57 o 
   3   5   9       49.95        8.13      3.22 o 
   4   5   9        2.54        4.23      3.01 o 
   5   5   9        0.16        6.74      3.62 o 
   6   5   9      171.82      145.63     10.60 o 
   7   5   9        1.44       10.08      4.46 o 
   8   5   9      117.99      137.37     10.76 o 
   9   5   9        6.40        7.80      4.68 o 
  10   5   9       54.64       55.01      6.39 o 
  11   5   9       20.78       22.14      5.14 o 
  12   5   9       11.35       13.02      2.54 o 
  13   5   9      105.96      117.88      6.57 o 
  14   5   9        0.47        1.91      3.09 o 
  15   5   9        6.30        5.56      2.76 o 
 -16   6   9        0.46       -0.17      1.72 o 
 -15   6   9       28.43       20.20      4.03 o 
 -14   6   9        0.19        0.89      3.25 o 
 -13   6   9       65.19       80.76      5.99 o 
 -12   6   9        0.59        2.65      2.93 o 
 -11   6   9        1.89       -2.47      3.19 o 
 -10   6   9       32.69       35.21      4.66 o 
  -9   6   9        0.61       12.48      4.09 o 
  -8   6   9      419.10      443.33     13.70 o 
  -7   6   9       22.12       21.28      3.95 o 
  -6   6   9        0.10        6.64      4.22 o 
  -5   6   9       32.92       43.64      3.80 o 
  -4   6   9      114.60      163.38      7.79 o 
  -3   6   9        6.66        7.98      4.21 o 
  -2   6   9      216.70      184.93     11.78 o 
  -1   6   9      990.40      880.06     25.18 o 
   0   6   9      155.77      170.35     11.27 o 
   1   6   9       44.56       54.04      7.12 o 
   2   6   9        0.73        8.55      3.29 o 
   3   6   9       43.77       65.94      7.31 o 
   4   6   9       36.28       29.02      3.61 o 
   5   6   9       54.61       62.57      4.97 o 
   6   6   9       27.77       18.20      6.41 o 
   7   6   9      890.84      814.05     25.04 o 
   8   6   9      470.70      466.91     19.38 o 
   9   6   9       25.26       36.25      4.66 o 
  10   6   9       90.26       85.10      6.22 o 
  11   6   9       81.89      112.91      9.61 o 
  12   6   9       50.60       67.22      5.16 o 
  13   6   9       17.39       17.49      4.52 o 
  14   6   9       11.32       11.24      3.17 o 
 -14   7   9        3.26        2.33      2.61 o 
 -13   7   9        2.42       12.19      4.17 o 
 -12   7   9        6.17        9.10      3.08 o 
 -11   7   9       36.04       43.11      7.08 o 
 -10   7   9        2.65        4.95      3.07 o 
  -9   7   9       58.88       49.91      5.42 o 
  -8   7   9        4.90        7.84      6.03 o 
  -7   7   9        2.10       10.26      3.56 o 
  -6   7   9      254.04      269.02     10.62 o 
  -5   7   9       75.50       58.33      4.42 o 
  -4   7   9        7.68        8.03      3.01 o 
  -3   7   9        0.57        5.83      3.87 o 
  -2   7   9      303.77      273.39     10.88 o 
  -1   7   9       21.03       18.69      3.45 o 
   0   7   9      527.83      392.93     10.13 o 
   1   7   9      157.53      177.48      7.03 o 
   2   7   9       22.30        5.32      3.26 o 
   3   7   9        1.10       11.91      5.50 o 
   4   7   9     1528.17     1567.21     35.76 o 
   5   7   9       82.38       89.90      9.33 o 
   6   7   9      713.93      803.37     25.96 o 
   7   7   9        1.10        3.40      4.30 o 
   8   7   9       39.54       36.60      4.79 o 
   9   7   9       27.99       25.80      3.92 o 
  10   7   9        3.60        8.23      2.76 o 
  11   7   9       21.08        8.26      3.69 o 
  12   7   9        0.75       -1.57      2.21 o 
  13   7   9        6.08        9.33      2.92 o 
 -13   8   9        0.71        0.25      2.21 o 
 -12   8   9        7.00        5.94      2.30 o 
 -11   8   9        6.60        6.48      2.64 o 
 -10   8   9       11.32       12.09      4.05 o 
  -9   8   9        0.04       -1.20      2.91 o 
  -8   8   9       31.71       38.66      4.64 o 
  -7   8   9       20.79       31.27      3.43 o 
  -6   8   9       44.41       69.52      5.93 o 
  -5   8   9        1.99        5.57      2.91 o 
  -4   8   9        3.91        9.24      3.10 o 
  -3   8   9       79.92       80.83      9.11 o 
  -2   8   9      235.52      273.28     16.09 o 
  -1   8   9        0.07        0.06      4.34 o 
   0   8   9       94.57       75.00      9.03 o 
   1   8   9      106.66      108.16      7.14 o 
   2   8   9       40.52       43.91      4.99 o 
   3   8   9       24.48       43.12      5.19 o 
   4   8   9       21.48       29.88     10.33 o 
   5   8   9      115.15      128.64      9.06 o 
   6   8   9      291.24      286.79     11.50 o 
   7   8   9      248.70      280.13     11.13 o 
   8   8   9       12.71        8.88      3.23 o 
   9   8   9        2.96        6.90      4.04 o 
  10   8   9        2.10        1.04      2.26 o 
  11   8   9        7.86        8.72      2.48 o 
  12   8   9        1.18       -0.13      1.71 o 
 -11   9   9        0.60       -0.28      2.19 o 
 -10   9   9        6.07        2.79      3.08 o 
  -9   9   9        0.99        0.86      2.48 o 
  -8   9   9        1.19       -2.72      2.72 o 
  -7   9   9       21.11       25.04      3.12 o 
  -6   9   9       31.96       20.85      3.61 o 
  -5   9   9       53.89       52.37      5.15 o 
  -4   9   9        2.13        4.35      2.53 o 
  -3   9   9        3.54        7.59      4.72 o 
  -2   9   9       88.51       72.88      8.93 o 
  -1   9   9       53.66       56.35      8.17 o 
   0   9   9      139.64      170.50     12.82 o 
   1   9   9      102.78      135.28      7.68 o 
   2   9   9      129.66      104.00      7.11 o 
   3   9   9      118.57      135.63      7.84 o 
   4   9   9       23.32       33.76      4.80 o 
   5   9   9      173.62      183.47      7.80 o 
   6   9   9       13.95        8.94      3.22 o 
   7   9   9        0.10        0.38      2.48 o 
   8   9   9       17.03       23.52      3.48 o 
   9   9   9        0.00       -2.21      2.50 o 
  10   9   9        9.97        5.37      2.79 o 
  11   9   9        2.26        0.45      2.41 o 
  -9  10   9        2.18        1.97      2.21 o 
  -8  10   9       11.95        8.60      3.39 o 
  -7  10   9        0.27        1.11      1.81 o 
  -6  10   9        0.37        2.79      3.19 o 
  -5  10   9        0.42       -2.39      2.47 o 
  -4  10   9        2.37        4.27      2.76 o 
  -3  10   9      156.07      149.15     11.07 o 
  -2  10   9       14.39       17.10      5.19 o 
  -1  10   9      409.14      413.84     18.39 o 
   0  10   9       58.08       76.43      8.61 o 
   1  10   9      227.47      257.14     14.68 o 
   2  10   9       47.18       64.05      5.14 o 
   3  10   9        3.85        0.05      2.44 o 
   4  10   9       24.32       18.02      2.61 o 
   5  10   9       51.12       62.34      4.79 o 
   6  10   9       22.05       19.92      2.97 o 
   7  10   9        3.03        1.64      2.12 o 
   8  10   9        2.36        2.37      1.75 o 
   9  10   9       27.84       33.24      3.88 o 
  -6  11   9       73.62       62.20      4.71 o 
  -5  11   9       10.92       11.74      3.43 o 
  -4  11   9        4.29        3.41      2.96 o 
  -3  11   9       16.73       17.39      2.87 o 
  -2  11   9        0.30       -1.32      3.00 o 
  -1  11   9        2.69        2.34      2.77 o 
   0  11   9        5.13        6.85      2.45 o 
   1  11   9        2.91        5.09      2.57 o 
   2  11   9       27.39       23.69      3.13 o 
   3  11   9       49.70       48.38      3.94 o 
   4  11   9        2.88        3.21      1.46 o 
   5  11   9        5.62       11.39      2.50 o 
 -18   0  10        1.36        6.17      2.60 o 
 -17   0  10       62.60       64.56      6.59 o 
 -16   0  10        2.18        3.98      3.67 o 
 -15   0  10      726.92      671.26     23.76 o 
 -14   0  10     1695.26     1563.64     37.42 o 
 -13   0  10     1386.84     1310.93     34.28 o 
 -12   0  10       14.68       18.27      5.25 o 
 -10   0  10      183.49      201.73      9.13 o 
  -9   0  10      360.69      420.22     12.40 o 
  -8   0  10      167.49      139.17      6.96 o 
  -7   0  10     1855.45     1436.55     26.53 o 
  -6   0  10        5.75       41.40      3.87 o 
  -5   0  10       70.60       74.20      4.73 o 
  -4   0  10     3051.37     4320.74    155.47 o 
  -3   0  10     3247.56     3380.29    115.59 o 
  -1   0  10      301.58      310.94     10.30 o 
   0   0  10       10.27       28.49      3.59 o 
   2   0  10     7480.61     9385.91     56.46 o 
   3   0  10     1006.53     1009.87     19.27 o 
   4   0  10      857.34      624.65     15.86 o 
   6   0  10      953.41     1227.83     24.75 o 
   7   0  10       44.65       98.54      7.62 o 
   8   0  10      969.40      791.49     22.05 o 
   9   0  10        3.06       18.19      3.19 o 
  10   0  10       28.37       22.85      8.29 o 
  11   0  10      819.53      788.13     25.47 o 
  12   0  10     1394.14     1579.61     28.01 o 
  13   0  10      258.18      221.56     15.04 o 
  14   0  10       53.47       18.77      5.37 o 
  15   0  10        2.94        8.58      4.40 o 
  16   0  10       96.18       98.49      7.98 o 
  17   0  10       20.56       15.45      3.26 o 
 -18   1  10        0.00        0.21      1.55 o 
 -17   1  10       58.93       39.19      2.95 o 
 -16   1  10       25.30       27.90      3.98 o 
 -15   1  10      116.51      124.28      7.51 o 
 -14   1  10        1.81       -3.47      3.47 o 
 -13   1  10      246.28      182.02     13.34 o 
 -12   1  10      260.57      216.66     14.17 o 
 -11   1  10      187.82      180.20      5.62 o 
 -10   1  10        3.78        2.61      1.65 o 
  -9   1  10      167.53      166.97      6.63 o 
  -8   1  10       88.59       74.41      4.43 o 
  -7   1  10      170.93       84.05      4.38 o 
  -6   1  10      415.28      447.60     12.28 o 
  -5   1  10      102.51       50.07      4.69 o 
  -4   1  10       40.26       39.73      3.59 o 
  -3   1  10     1307.91     1575.68     21.39 o 
  -2   1  10      368.04      447.09      8.93 o 
  -1   1  10     1794.80     1720.67     13.69 o 
   0   1  10     1019.82     1059.68     10.30 o 
   1   1  10      763.57      541.61      7.19 o 
   2   1  10       12.37       24.19      1.88 o 
   3   1  10       36.50       58.77     11.21 o 
   5   1  10       81.63       62.19      4.08 o 
   6   1  10        1.47        2.96      1.78 o 
   7   1  10       29.00       27.09      3.24 o 
   8   1  10      499.42      595.96     19.77 o 
   9   1  10      210.12      244.38      6.35 o 
  10   1  10     1027.83     1057.38     15.52 o 
  11   1  10       75.56       66.41      4.35 o 
  12   1  10      118.23      122.25      6.73 o 
  13   1  10        4.83        4.33      2.55 o 
  14   1  10      196.60      218.51     11.23 o 
  15   1  10       35.25       51.43      4.99 o 
  16   1  10        4.22        4.74      2.23 o 
  17   1  10       15.10       22.20      3.65 o 
 -18   2  10        5.75       10.72      1.87 o 
 -17   2  10        2.01        0.66      1.63 o 
 -16   2  10        2.36        1.52      2.44 o 
 -15   2  10        3.98        5.58      2.82 o 
 -14   2  10      218.60      221.13     14.25 o 
 -13   2  10       12.67       11.81      3.76 o 
 -12   2  10       24.14       21.36      4.46 o 
 -11   2  10        7.84        1.63      1.64 o 
 -10   2  10      279.75      273.04      6.70 o 
  -9   2  10        2.05       -0.71      2.15 o 
  -8   2  10      186.86      260.54      9.92 o 
  -7   2  10      320.63      502.59     13.51 o 
  -6   2  10       86.13       56.62      4.84 o 
  -5   2  10      495.87      888.91     22.09 o 
  -4   2  10      535.76      624.35     16.96 o 
  -3   2  10       88.72       49.00      3.82 o 
  -2   2  10      257.11      477.16      9.39 o 
  -1   2  10      154.98       96.41      4.23 o 
   0   2  10      676.41      721.83      8.59 o 
   1   2  10      129.24       66.77      3.71 o 
   2   2  10      444.32      425.70      8.67 o 
   3   2  10      158.67      151.65      5.43 o 
   4   2  10      400.31      385.15     12.08 o 
   6   2  10        7.74        6.23      3.28 o 
   7   2  10       87.00      143.37     10.01 o 
   8   2  10       43.21       91.52      6.27 o 
   9   2  10       81.10       44.87      3.74 o 
  10   2  10        4.13        2.18      2.23 o 
  11   2  10       37.21       18.91      4.12 o 
  12   2  10       92.88      102.83      6.13 o 
  13   2  10       11.56       17.28      2.94 o 
  14   2  10       15.20       32.95      3.62 o 
  15   2  10        5.09        8.81      2.66 o 
  16   2  10        9.16       19.59      3.38 o 
 -17   3  10        0.94        2.81      2.22 o 
 -16   3  10        1.05       -1.05      2.49 o 
 -15   3  10       34.61       30.48      5.72 o 
 -14   3  10      803.95      860.69     26.88 o 
 -13   3  10      194.39      174.33     12.79 o 
 -12   3  10      205.07      217.01     10.04 o 
 -11   3  10       16.41       12.70      3.22 o 
 -10   3  10      230.90      168.88      5.43 o 
  -9   3  10       10.33        3.60      1.80 o 
  -8   3  10     1151.63     1237.03     23.16 o 
  -7   3  10        6.25        7.05      4.27 o 
  -6   3  10     1293.34     1225.74     28.34 o 
  -5   3  10      590.58      527.22     30.42 o 
  -2   3  10     2294.35     2126.26     20.52 o 
  -1   3  10     2209.85     2007.05     30.66 o 
   0   3  10     2717.43     2853.73     34.14 o 
   1   3  10       29.39       15.14      3.72 o 
   2   3  10      105.28       87.90      6.75 o 
   3   3  10     1006.84     1112.98     23.49 o 
   4   3  10     1113.18     1142.33     24.72 o 
   5   3  10      920.82     1027.88     24.77 o 
   6   3  10      380.66      439.58     16.91 o 
   7   3  10      214.72      242.47     13.42 o 
   8   3  10        0.45        7.18      2.13 o 
   9   3  10       19.82       20.06      2.63 o 
  10   3  10      144.62      141.69      9.45 o 
  11   3  10      158.35      183.16      7.67 o 
  12   3  10        0.00        0.57      2.33 o 
  13   3  10      136.59      151.44      6.76 o 
  14   3  10       12.73        8.53      2.36 o 
  15   3  10       47.45       73.20      6.99 o 
  16   3  10        0.00        0.49      2.47 o 
 -17   4  10        0.02        4.81      1.64 o 
 -16   4  10       61.49       54.17      6.82 o 
 -15   4  10       77.68       57.26      6.94 o 
 -14   4  10       39.11       34.22      6.23 o 
 -13   4  10      412.05      406.69     13.35 o 
 -12   4  10       40.93       30.56      4.88 o 
 -11   4  10      192.48      210.53     11.15 o 
 -10   4  10        0.87        3.19      2.88 o 
  -9   4  10      226.98      192.14      6.39 o 
  -8   4  10       18.83       16.62      2.90 o 
  -7   4  10      302.35      251.86     13.56 o 
  -6   4  10       39.58      108.08      9.69 o 
  -5   4  10      585.31      501.41     18.45 o 
  -4   4  10      502.88      499.53     11.95 o 
  -3   4  10      962.56     1091.88     13.32 o 
  -2   4  10       20.36       36.23      3.25 o 
  -1   4  10       96.05      159.47      8.79 o 
   0   4  10      579.18      749.82     18.47 o 
   1   4  10      136.28      103.14      7.43 o 
   2   4  10      641.89      663.74     18.77 o 
   3   4  10      139.36       98.43      7.60 o 
   4   4  10        9.93       -4.61      4.61 o 
   5   4  10       10.40       19.09      4.19 o 
   6   4  10      548.35      502.03     18.87 o 
   7   4  10        0.03        6.77      2.47 o 
   8   4  10       57.60       74.87      4.78 o 
   9   4  10       24.48       34.22      4.38 o 
  10   4  10      188.19      201.94     11.03 o 
  11   4  10        6.13        4.55      2.69 o 
  12   4  10      131.62      134.00      7.99 o 
  13   4  10       12.60        9.75      3.17 o 
  14   4  10       29.44       24.05      3.43 o 
  15   4  10       66.53       69.67      4.72 o 
 -16   5  10        2.18        2.45      1.85 o 
 -15   5  10        0.59        3.75      3.45 o 
 -14   5  10        0.00       -2.66      3.71 o 
 -13   5  10       10.35       11.03      3.61 o 
 -12   5  10        0.12        1.82      4.13 o 
 -11   5  10       32.60       36.28      4.75 o 
 -10   5  10      101.45       78.33      6.41 o 
  -9   5  10      152.91      122.62      9.84 o 
  -8   5  10       64.79       89.93      4.61 o 
  -7   5  10      289.99      283.24     11.05 o 
  -6   5  10       17.24       34.41      7.92 o 
  -5   5  10      104.87      105.70      6.29 o 
  -4   5  10       40.52       48.36      4.33 o 
  -3   5  10      314.28      258.75      8.85 o 
  -2   5  10      235.40      273.99      8.63 o 
  -1   5  10       60.98       43.85      5.57 o 
   0   5  10       28.37       59.25      6.12 o 
   1   5  10      500.63      587.80     17.54 o 
   2   5  10       23.40       55.75      6.61 o 
   3   5  10      243.37      265.32     13.06 o 
   4   5  10       45.22       35.39      5.25 o 
   5   5  10      203.27      173.43     11.20 o 
   6   5  10       29.64       76.55      7.87 o 
   7   5  10      298.63      302.47     25.19 o 
   8   5  10        5.13        8.43      4.50 o 
   9   5  10       10.12        9.15      3.06 o 
  10   5  10       42.80       63.15      5.39 o 
  11   5  10       34.30       30.91      4.10 o 
  12   5  10        1.34       -0.07      1.93 o 
  13   5  10        8.81       11.83      2.95 o 
  14   5  10        0.20       -2.01      3.19 o 
  15   5  10        0.19       -0.01      2.25 o 
 -15   6  10        3.53        7.09      2.91 o 
 -14   6  10        0.29        6.84      3.28 o 
 -13   6  10       10.08        5.22      2.77 o 
 -12   6  10       98.70      121.79      7.42 o 
 -11   6  10        0.57        1.10      3.74 o 
 -10   6  10      129.23      146.47      9.23 o 
  -9   6  10        3.38        8.66      3.56 o 
  -8   6  10      293.93      190.62      9.19 o 
  -7   6  10      116.19       91.42      4.67 o 
  -6   6  10        5.28        2.67      2.89 o 
  -5   6  10      424.94      455.18     10.80 o 
  -4   6  10       89.10       99.34      6.47 o 
  -3   6  10      400.71      374.02     11.66 o 
  -2   6  10      202.47      213.73     12.77 o 
  -1   6  10      863.69      777.75     23.98 o 
   0   6  10       54.64      127.17     10.14 o 
   1   6  10      753.16      867.35     25.99 o 
   2   6  10       41.67       51.90      4.61 o 
   3   6  10        1.83        9.01      3.82 o 
   4   6  10        3.00        1.93      3.15 o 
   5   6  10       83.43      162.37     12.94 o 
   6   6  10       81.86       54.39      6.99 o 
   7   6  10      288.91      276.28     16.42 o 
   8   6  10      107.19      129.76     11.36 o 
   9   6  10       11.38       12.83      4.89 o 
  10   6  10       11.36       14.13      4.75 o 
  11   6  10        4.07       -3.59      4.23 o 
  12   6  10       10.19        8.94      2.65 o 
  13   6  10        0.15       -1.38      3.27 o 
  14   6  10        5.97        5.31      2.64 o 
 -14   7  10       53.26       39.86      4.53 o 
 -13   7  10       21.77       19.71      3.84 o 
 -12   7  10        7.74        8.43      2.91 o 
 -11   7  10        2.49        5.54      2.89 o 
 -10   7  10        4.31        4.48      3.27 o 
  -9   7  10       61.80       65.64      5.76 o 
  -8   7  10        1.23        4.81      2.92 o 
  -7   7  10      366.00      309.92      9.22 o 
  -6   7  10       33.30       32.85      6.27 o 
  -5   7  10       96.93       96.77      9.78 o 
  -4   7  10       76.75       83.06      6.40 o 
  -3   7  10      470.58      410.48     13.46 o 
  -2   7  10       16.93        9.22      3.03 o 
  -1   7  10      133.34      129.76      7.77 o 
   0   7  10        8.20        5.19      2.48 o 
   1   7  10      407.96      436.94     10.82 o 
   2   7  10      124.54       53.01      5.05 o 
   3   7  10      494.77      428.20     11.09 o 
   4   7  10      314.88      293.03     11.30 o 
   5   7  10      862.34      845.28     18.98 o 
   6   7  10      176.86      177.60      9.11 o 
   7   7  10      573.52      566.57     15.60 o 
   8   7  10       10.67        9.10      3.35 o 
   9   7  10       26.64       39.84      6.92 o 
  10   7  10       14.29       15.86      5.07 o 
  11   7  10        0.16        1.31      3.14 o 
  12   7  10       12.51       15.07      2.96 o 
  13   7  10        7.41        3.08      2.37 o 
 -12   8  10        6.77        5.68      2.29 o 
 -11   8  10        0.78        1.21      2.37 o 
 -10   8  10        0.01        1.05      2.87 o 
  -9   8  10        5.52        2.16      2.64 o 
  -8   8  10        2.48        4.81      4.23 o 
  -7   8  10       17.67       17.66      2.87 o 
  -6   8  10      195.77      185.48      7.23 o 
  -5   8  10       71.52       58.29      8.10 o 
  -4   8  10       28.25       18.57      5.68 o 
  -3   8  10        3.16        9.02      4.49 o 
  -2   8  10      166.15      168.47     12.80 o 
  -1   8  10       17.50       33.28      6.26 o 
   0   8  10       99.84      141.47     11.51 o 
   1   8  10        0.37        7.27      3.28 o 
   2   8  10       25.15       32.19      4.52 o 
   3   8  10       41.01       35.53      4.91 o 
   4   8  10      593.79      637.38     16.75 o 
   5   8  10       14.24       14.49      3.93 o 
   6   8  10       52.41       34.39      4.54 o 
   7   8  10        0.00        2.78      2.72 o 
   8   8  10       32.71       44.80      4.70 o 
   9   8  10       11.89       16.04      4.86 o 
  10   8  10       24.82       23.55      4.44 o 
  11   8  10        0.92       -2.62      2.62 o 
  12   8  10        0.12        1.71      1.42 o 
 -11   9  10        1.76        4.38      2.80 o 
 -10   9  10        3.05        2.01      1.91 o 
  -9   9  10        4.05        1.90      2.76 o 
  -8   9  10        3.95        8.61      2.84 o 
  -7   9  10        8.00        9.01      2.21 o 
  -6   9  10        0.76       -3.53      3.53 o 
  -5   9  10       33.81       27.24      4.00 o 
  -4   9  10       54.27       66.19      8.51 o 
  -3   9  10       22.09       40.66      7.11 o 
  -2   9  10      203.04      200.98     13.54 o 
  -1   9  10       63.61       70.92      8.65 o 
   0   9  10      415.39      459.25     20.26 o 
   1   9  10        0.04       -1.26      2.80 o 
   2   9  10       23.35       35.16      4.26 o 
   3   9  10       19.70       23.62      3.90 o 
   4   9  10       25.84       18.48      2.93 o 
   5   9  10       37.32       32.10      4.25 o 
   6   9  10        2.66        0.89      2.69 o 
   7   9  10       11.98        8.62      2.65 o 
   8   9  10       15.92       14.45      2.96 o 
   9   9  10        0.98       -3.96      3.96 o 
  10   9  10        1.94        0.88      1.90 o 
  -9  10  10        1.46        1.70      2.26 o 
  -8  10  10        0.56        8.66      3.65 o 
  -7  10  10        1.81        1.26      3.95 o 
  -6  10  10        3.24        7.94      2.74 o 
  -5  10  10       29.29       22.51      3.45 o 
  -4  10  10       23.09       13.95      2.43 o 
  -3  10  10       73.15       84.77      6.11 o 
  -2  10  10      189.98      222.81      9.47 o 
  -1  10  10      101.20       90.41      9.10 o 
   0  10  10      193.51      218.61     13.33 o 
   1  10  10       68.36       77.80     11.23 o 
   2  10  10       86.05       84.38      6.02 o 
   3  10  10       65.69       50.64      3.99 o 
   4  10  10       97.37       91.47      4.57 o 
   5  10  10        8.00        2.33      5.70 o 
   6  10  10       69.60       77.46      5.42 o 
   7  10  10        6.42        8.03      1.93 o 
   8  10  10       23.34       19.89      3.66 o 
  -5  11  10        0.15       -2.31      2.74 o 
  -4  11  10       16.81       18.21      3.73 o 
  -3  11  10        2.37        0.70      2.85 o 
  -2  11  10       14.65       12.77      2.60 o 
  -1  11  10       29.21       29.82      3.50 o 
   0  11  10       56.13       63.85      9.03 o 
   1  11  10        3.31        2.31      2.28 o 
   2  11  10       36.83       26.84      3.14 o 
   3  11  10       30.64       36.99      3.18 o 
   4  11  10        2.99        2.05      2.52 o 
 -18   1  11        1.91       -1.36      1.49 o 
 -17   1  11       19.58        4.28      1.76 o 
 -16   1  11       10.66        9.23      2.18 o 
 -15   1  11        3.77        4.05      2.68 o 
 -14   1  11       40.86       47.74      5.21 o 
 -13   1  11      255.66      306.91     11.42 o 
 -12   1  11       47.27       33.58      6.28 o 
 -11   1  11       48.27       20.34      2.29 o 
 -10   1  11      104.04       81.77      3.82 o 
  -9   1  11      450.11      489.79     11.40 o 
  -8   1  11      408.11      659.74     12.50 o 
  -7   1  11       11.62        2.04      2.88 o 
  -6   1  11       27.13       24.63      3.48 o 
  -5   1  11      337.79      200.11      5.91 o 
  -4   1  11     1239.49     1473.02     59.75 o 
  -3   1  11     2994.97     3272.88     27.70 o 
  -2   1  11      167.92       78.76      4.50 o 
  -1   1  11    12545.45    13244.33     90.52 o 
   0   1  11      612.05      618.51      8.42 o 
   1   1  11     2865.12     4727.56     22.44 o 
   2   1  11     1531.02     1739.30     43.66 o 
   4   1  11        0.25       12.78      2.42 o 
   6   1  11      632.87      703.85     13.66 o 
   7   1  11      125.56       52.07      6.20 o 
   8   1  11       87.14       75.76      4.63 o 
   9   1  11      120.83      157.45      5.24 o 
  10   1  11      520.48      479.41     11.79 o 
  11   1  11        1.75        0.92      2.16 o 
  12   1  11      396.31      487.70     12.71 o 
  13   1  11       12.96       17.29      3.35 o 
  14   1  11       32.18       68.93      6.05 o 
  15   1  11      151.64      187.25      8.24 o 
  16   1  11       40.60       60.04      4.28 o 
 -17   2  11       45.78       33.87      2.56 o 
 -16   2  11       34.85       20.27      3.36 o 
 -15   2  11       78.30       84.44      6.08 o 
 -14   2  11       45.41       30.68      6.00 o 
 -13   2  11        1.92        8.39      4.38 o 
 -12   2  11        1.00        1.12      2.82 o 
 -11   2  11       14.30       11.39      1.95 o 
 -10   2  11       53.13       72.32      3.55 o 
  -9   2  11       13.60       10.53      2.20 o 
  -8   2  11       52.33       43.79      3.58 o 
  -7   2  11     1536.37     1912.80     40.24 o 
  -6   2  11     1521.71     1703.36     39.19 o 
  -5   2  11     1148.69     1581.25     29.94 o 
  -4   2  11      142.37      157.34      9.04 o 
  -3   2  11     2050.12     1884.90     20.68 o 
  -2   2  11     6495.20     6756.67    107.19 o 
  -1   2  11      469.72      374.69      9.42 o 
   0   2  11     3926.20     4967.57     34.13 o 
   1   2  11     4187.71     4292.23     44.80 o 
   3   2  11       19.27       46.18      4.38 o 
   4   2  11      684.14      694.67     35.68 o 
   5   2  11        0.00       -0.70      1.85 o 
   6   2  11       23.10        8.77      3.88 o 
   7   2  11        4.27       15.30      4.47 o 
   8   2  11       20.86        4.20      1.66 o 
   9   2  11       26.66       13.94      2.33 o 
  10   2  11       10.98        6.38      2.35 o 
  11   2  11        8.79        4.11      2.44 o 
  12   2  11      276.21      311.31     10.12 o 
  13   2  11        2.75        3.90      2.34 o 
  14   2  11       54.19       64.78      4.56 o 
  15   2  11        0.04       -2.01      2.27 o 
  16   2  11       17.56        8.10      2.05 o 
 -17   3  11        5.54        3.38      1.44 o 
 -16   3  11       11.11        9.81      2.62 o 
 -15   3  11       19.09       11.04      3.13 o 
 -14   3  11       37.95       47.63      7.11 o 
 -13   3  11        0.03        2.40      4.09 o 
 -12   3  11      158.67      172.34      8.94 o 
 -11   3  11      141.62       82.03      6.36 o 
 -10   3  11      376.92      272.25      6.88 o 
  -9   3  11       12.58       12.93      2.39 o 
  -8   3  11      684.06      783.35     14.63 o 
  -7   3  11        3.10        7.51      5.13 o 
  -6   3  11      199.81      255.53     13.52 o 
  -5   3  11     1263.55     1045.24     25.39 o 
  -3   3  11      277.52      409.07      9.98 o 
  -2   3  11      120.97      209.77      6.91 o 
  -1   3  11     3589.74     3607.06     73.91 o 
   0   3  11       78.36       93.09      6.97 o 
   1   3  11     1732.14     1964.70     30.21 o 
   2   3  11       56.48      126.22      8.47 o 
   3   3  11      202.73      331.17     13.49 o 
   4   3  11      103.86       98.44      7.80 o 
   5   3  11      245.63      173.66     10.72 o 
   6   3  11      139.89      187.78     11.42 o 
   7   3  11      954.30     1155.74     16.84 o 
   8   3  11      122.58       85.33      4.87 o 
   9   3  11        9.70       16.48      2.74 o 
  10   3  11      186.19      148.03      9.61 o 
  11   3  11       15.51        8.89      2.69 o 
  12   3  11        9.00       12.67      2.70 o 
  13   3  11       24.38       31.68      3.59 o 
  14   3  11        0.00        2.76      2.02 o 
  15   3  11        4.73       16.70      4.20 o 
  16   3  11        5.91       11.04      3.00 o 
 -17   4  11       97.24      126.37      4.73 o 
 -16   4  11        3.89        1.69      1.98 o 
 -15   4  11       21.77       24.88      5.01 o 
 -14   4  11       78.25       60.54      7.70 o 
 -13   4  11      219.00      247.71     10.32 o 
 -12   4  11        2.65        3.97      3.22 o 
 -11   4  11        9.80       10.47      3.77 o 
 -10   4  11      259.60      305.59     17.66 o 
  -9   4  11       11.26       19.70      2.79 o 
  -8   4  11      254.28      240.16      8.47 o 
  -7   4  11      784.04      739.15     45.38 o 
  -6   4  11       94.32       92.71      9.75 o 
  -5   4  11      235.73      370.98     17.05 o 
  -4   4  11        0.10        1.67      2.01 o 
  -3   4  11       76.53      109.43      4.52 o 
  -2   4  11      427.88      660.42     12.50 o 
  -1   4  11      375.55      197.83     10.21 o 
   0   4  11      724.26      541.44     16.57 o 
   2   4  11      379.04      220.21     11.26 o 
   3   4  11      367.28      406.10     15.72 o 
   4   4  11        0.80        3.39      2.93 o 
   5   4  11       10.98        3.11      3.42 o 
   6   4  11        0.71       17.15      4.18 o 
   7   4  11      122.45      103.97      5.90 o 
   8   4  11       25.30       18.47      3.77 o 
   9   4  11       35.26       36.11      4.58 o 
  10   4  11      409.73      424.39     13.56 o 
  11   4  11       45.22       42.86      4.97 o 
  12   4  11        0.43       -0.04      2.64 o 
  13   4  11        2.50       -0.56      2.73 o 
  14   4  11       73.22       89.31      5.57 o 
  15   4  11       21.24       13.95      3.12 o 
 -16   5  11        0.16        1.96      1.63 o 
 -15   5  11        4.42        1.72      2.79 o 
 -14   5  11       50.24       34.96      5.69 o 
 -13   5  11       17.90       27.12      4.23 o 
 -12   5  11       20.98       27.36      4.50 o 
 -11   5  11       20.81       17.27      3.71 o 
 -10   5  11        0.18       -0.09      2.98 o 
  -9   5  11        0.21        4.66      2.93 o 
  -8   5  11       28.52       56.40      5.50 o 
  -7   5  11       39.63       54.61      5.57 o 
  -6   5  11      117.80       61.40      6.10 o 
  -5   5  11      253.61      335.64     10.93 o 
  -4   5  11      732.25      716.98     15.29 o 
  -3   5  11     1355.19     1193.04     27.28 o 
  -2   5  11      523.41      399.12     12.32 o 
  -1   5  11     4589.25     5120.71     52.88 o 
   0   5  11     1413.69     1480.90     28.21 o 
   1   5  11      780.14      792.13     21.50 o 
   2   5  11      641.28      701.96     20.85 o 
   3   5  11      513.23      482.59     17.93 o 
   4   5  11       19.40       12.05      4.61 o 
   5   5  11      331.28      301.25     10.81 o 
   6   5  11       73.53       41.10      5.11 o 
   7   5  11        0.28       -2.59      5.00 o 
   8   5  11       16.61       13.75      3.87 o 
   9   5  11        2.36        0.50      2.93 o 
  10   5  11        0.07       -1.69      2.65 o 
  11   5  11        3.84        0.94      2.54 o 
  12   5  11       13.20       27.40      3.74 o 
  13   5  11       48.19       44.03      5.72 o 
  14   5  11        1.56        4.29      3.25 o 
 -15   6  11       15.76       11.89      2.19 o 
 -14   6  11        2.75        1.42      2.98 o 
 -13   6  11       34.72       27.04      3.85 o 
 -12   6  11        6.73       10.33      3.22 o 
 -11   6  11        1.93        3.37      3.04 o 
 -10   6  11       24.16       38.94      4.81 o 
  -9   6  11       81.28       62.20      5.73 o 
  -8   6  11      239.48      240.87     10.32 o 
  -7   6  11      117.62      140.85     10.57 o 
  -6   6  11      395.02      360.88     12.07 o 
  -5   6  11       63.47       81.57      5.85 o 
  -4   6  11       96.35       55.59      5.23 o 
  -3   6  11       84.64       43.82      4.47 o 
  -2   6  11       84.83       86.65      8.09 o 
  -1   6  11      304.57      321.77     15.63 o 
   0   6  11      242.05      288.50     10.19 o 
   1   6  11        0.69        2.49      2.14 o 
   2   6  11       21.34       18.49      3.40 o 
   3   6  11       13.37       13.06      3.01 o 
   4   6  11      347.43      287.31      8.75 o 
   5   6  11       75.01       85.37      6.28 o 
   6   6  11        8.91       10.70      5.57 o 
   7   6  11      155.81      137.39     11.64 o 
   8   6  11        5.85        4.18      4.12 o 
   9   6  11        6.06        7.62      4.71 o 
  10   6  11       10.62       18.20      5.42 o 
  11   6  11        8.75        3.39      3.26 o 
  12   6  11        5.46        5.10      5.55 o 
  13   6  11        1.56        2.04      2.76 o 
  14   6  11        0.04        2.63      2.33 o 
 -14   7  11        0.05        0.94      2.23 o 
 -13   7  11        9.87        6.14      3.18 o 
 -12   7  11       12.48       10.18      2.95 o 
 -11   7  11        0.55        0.31      2.51 o 
 -10   7  11        1.08        4.46      2.78 o 
  -9   7  11        1.03        4.39      3.01 o 
  -8   7  11      108.75       95.14      6.55 o 
  -7   7  11        0.55       -2.24      3.07 o 
  -6   7  11      308.74      315.59     16.55 o 
  -5   7  11       17.65       28.59      5.73 o 
  -4   7  11       12.36       11.94      4.82 o 
  -3   7  11       11.18        6.02      6.70 o 
  -2   7  11        4.05        1.97      3.78 o 
  -1   7  11      302.36      246.83     10.20 o 
   0   7  11       39.11       55.70      4.20 o 
   1   7  11        7.44        5.99      2.47 o 
   2   7  11       12.68       34.13      4.25 o 
   3   7  11        0.11        5.86      3.08 o 
   4   7  11      186.44      166.66      7.01 o 
   5   7  11       29.13       62.08      8.77 o 
   6   7  11       20.99       26.09      6.00 o 
   7   7  11        2.96        6.67      4.49 o 
   8   7  11       52.15       73.24      8.96 o 
   9   7  11       74.49      102.87      9.76 o 
  10   7  11        8.84       12.98      4.49 o 
  11   7  11       21.91       26.64      4.87 o 
  12   7  11        0.05       -0.57      1.91 o 
  13   7  11        2.90        2.64      2.26 o 
 -12   8  11        5.81        8.63      3.79 o 
 -11   8  11        3.07       -1.43      2.38 o 
 -10   8  11        0.95        2.91      2.42 o 
  -9   8  11       45.83       47.73      4.71 o 
  -8   8  11       28.90       37.42      7.26 o 
  -7   8  11       77.08       67.93      5.65 o 
  -6   8  11      208.78      197.48     13.15 o 
  -5   8  11        3.96        3.46      2.73 o 
  -4   8  11      372.30      354.54     17.62 o 
  -3   8  11        0.01        3.78      4.42 o 
  -2   8  11      126.10      122.20     10.91 o 
  -1   8  11       58.27       47.05      6.98 o 
   0   8  11      160.25      173.82     12.66 o 
   1   8  11       37.99       37.44      4.38 o 
   2   8  11      125.88      111.44      7.23 o 
   3   8  11        0.03        2.59      2.58 o 
   4   8  11        0.01        0.83      2.96 o 
   5   8  11       30.85       23.70      4.00 o 
   6   8  11       31.74       36.41      4.45 o 
   7   8  11        0.01        0.59      3.95 o 
   8   8  11        1.43       -4.83      4.83 o 
   9   8  11        1.20        4.99      3.53 o 
  10   8  11        5.59        6.37      3.48 o 
  11   8  11        8.31        1.20      2.52 o 
  12   8  11        0.12        0.56      1.87 o 
 -11   9  11       15.54       14.05      3.29 o 
 -10   9  11        1.58        1.53      3.32 o 
  -9   9  11       10.29       11.72      4.24 o 
  -8   9  11        4.79        7.47      4.23 o 
  -7   9  11       16.24       17.56      4.18 o 
  -6   9  11        8.41        7.03      2.74 o 
  -5   9  11        7.79        7.43      4.04 o 
  -4   9  11       52.03       50.00      5.18 o 
  -3   9  11       25.03       33.52      6.21 o 
  -2   9  11        4.05        0.56      4.03 o 
  -1   9  11       40.41       17.72      5.37 o 
   0   9  11        8.19       11.17      4.76 o 
   1   9  11       41.28       39.57      4.53 o 
   2   9  11       55.33       76.02      4.88 o 
   3   9  11        1.63        3.73      2.11 o 
   4   9  11       10.23        4.43      2.16 o 
   5   9  11        5.19       -0.50      2.57 o 
   6   9  11       16.84       21.19      4.49 o 
   7   9  11        1.33       -1.79      3.64 o 
   8   9  11        0.02       -1.65      3.29 o 
   9   9  11        5.34       10.45      3.32 o 
  10   9  11       12.89       17.77      3.69 o 
  -8  10  11      114.31      113.19      7.03 o 
  -7  10  11       16.33       10.53      2.35 o 
  -6  10  11      119.97      118.22      5.82 o 
  -5  10  11        3.05        4.80      4.32 o 
  -4  10  11       49.92       53.47      4.60 o 
  -3  10  11       79.69       88.97      5.98 o 
  -2  10  11       29.61       36.74      5.13 o 
  -1  10  11       48.40       47.61      4.77 o 
   0  10  11       59.88       65.74      5.85 o 
   1  10  11       70.17       66.21      5.40 o 
   2  10  11        5.64        0.15      2.53 o 
   3  10  11       10.25        6.42      2.06 o 
   4  10  11       48.38       58.00      3.58 o 
   5  10  11        0.85       -0.32      2.01 o 
   6  10  11       34.20       30.00      4.60 o 
   7  10  11       16.04       17.05      3.58 o 
   8  10  11        0.42        1.02      2.30 o 
  -5  11  11        3.29        3.34      2.22 o 
  -4  11  11        0.05       -1.76      2.80 o 
  -3  11  11       14.22       13.44      2.30 o 
  -2  11  11       25.81       22.39      3.73 o 
  -1  11  11       22.98       17.48      3.78 o 
   0  11  11       37.50       47.14      3.95 o 
   1  11  11       11.13       11.22      2.38 o 
   2  11  11        0.01        0.28      1.84 o 
   3  11  11       57.67       59.20      3.61 o 
 -17   0  12        5.06        6.42      2.83 o 
 -16   0  12        2.32       -0.53      2.06 o 
 -15   0  12        5.32        4.34      2.36 o 
 -14   0  12       25.48       35.86      4.61 o 
 -13   0  12       74.25       98.59      9.78 o 
 -12   0  12      104.41       95.67      9.18 o 
 -11   0  12      164.38       96.35      6.68 o 
  -9   0  12      400.41      386.33     12.33 o 
  -8   0  12       15.40        7.31      2.41 o 
  -7   0  12      133.91       98.27      5.86 o 
  -6   0  12       79.22      122.52      9.63 o 
  -5   0  12      810.87      953.86     15.30 o 
  -4   0  12      414.56      662.25     21.77 o 
  -3   0  12     8628.17     9568.04     68.14 o 
  -2   0  12     1546.24     1972.55     20.86 o 
  -1   0  12    28057.90    30435.20    119.55 o 
   0   0  12       33.11       47.23      5.30 o 
   1   0  12     4175.62     6345.85     51.58 o 
   2   0  12     1336.00     1984.96     28.89 o 
   3   0  12      307.35      543.91     15.74 o 
   4   0  12      981.50     1010.88     22.21 o 
   5   0  12     1738.46     1850.99     31.18 o 
   6   0  12      790.69      745.59     20.97 o 
   7   0  12       99.49      176.18     10.79 o 
   8   0  12      458.43      404.67     10.40 o 
   9   0  12       11.78        7.23      2.63 o 
  10   0  12      248.76      188.61      9.60 o 
  11   0  12      663.75      609.25     17.31 o 
  12   0  12      197.19      180.96     11.21 o 
  13   0  12      177.93      311.58     17.03 o 
  14   0  12       14.99       17.28      4.80 o 
  15   0  12      123.28      115.25      9.02 o 
  16   0  12        0.78        5.52      3.37 o 
 -17   1  12       96.03       93.07      3.83 o 
 -16   1  12       47.41       55.13      3.61 o 
 -15   1  12       33.40       21.93      2.93 o 
 -14   1  12       30.90       16.59      3.28 o 
 -13   1  12        0.56        2.90      2.28 o 
 -12   1  12       21.46       18.51      5.74 o 
 -11   1  12       72.63       63.41      3.11 o 
 -10   1  12        5.90        5.51      1.77 o 
  -9   1  12      336.93      353.73      9.78 o 
  -8   1  12      679.14      697.03     13.11 o 
  -7   1  12      186.84      232.35      7.42 o 
  -6   1  12       23.54        9.94      2.32 o 
  -5   1  12      114.24      122.62      4.81 o 
  -4   1  12       96.53      180.01      5.44 o 
  -3   1  12       22.25       34.86      4.52 o 
  -2   1  12     5071.24     6009.48     36.30 o 
  -1   1  12      763.15     1008.66     14.37 o 
   0   1  12     3896.59     4149.95     23.16 o 
   1   1  12     1646.43     1776.22     14.48 o 
   2   1  12       32.14       28.64      3.01 o 
   3   1  12      753.19      844.22     13.76 o 
   4   1  12       20.27       11.37      2.35 o 
   5   1  12        1.55        4.85      3.40 o 
   6   1  12       34.97       47.52      4.07 o 
   7   1  12        0.51        1.86      2.57 o 
   8   1  12        5.28        6.99      1.79 o 
   9   1  12       18.80       10.11      1.81 o 
  10   1  12       78.09       67.51      4.17 o 
  11   1  12       57.31       58.43      4.78 o 
  12   1  12        5.43        9.73      3.23 o 
  13   1  12       10.10       17.29      3.13 o 
  14   1  12       42.02       40.11      4.43 o 
  15   1  12        3.54        4.50      2.70 o 
  16   1  12        0.78        1.83      1.82 o 
 -17   2  12        9.40       21.69      2.08 o 
 -16   2  12        0.21        0.73      1.72 o 
 -15   2  12        3.52       10.06      2.82 o 
 -14   2  12       20.59       15.21      6.09 o 
 -13   2  12       57.42       43.16      6.72 o 
 -12   2  12       20.68        6.28      3.24 o 
 -11   2  12        5.07        2.55      2.52 o 
 -10   2  12      191.44      226.59      6.19 o 
  -9   2  12      272.46      291.40      7.75 o 
  -8   2  12      754.20      657.99     12.96 o 
  -7   2  12        7.20       18.82      2.64 o 
  -6   2  12      784.20      703.95     18.10 o 
  -4   2  12        3.56        3.60      3.21 o 
  -3   2  12      218.09      322.79      8.95 o 
  -2   2  12     1034.65     1049.36     30.80 o 
  -1   2  12     2450.11     3120.12     46.46 o 
   1   2  12       33.07       61.83      4.25 o 
   3   2  12      213.14      196.23      6.81 o 
   4   2  12      511.85      538.05     11.43 o 
   5   2  12      358.35      443.30     16.54 o 
   6   2  12        0.07        6.37      3.15 o 
   7   2  12      481.44      335.12     11.23 o 
   8   2  12        0.21        2.35      1.93 o 
   9   2  12      199.49      194.03      8.96 o 
  10   2  12        0.65        1.14      2.30 o 
  11   2  12        6.82        4.66      3.22 o 
  12   2  12        4.47        6.65      2.68 o 
  13   2  12        0.01        0.07      2.15 o 
  14   2  12        1.96        4.73      2.03 o 
  15   2  12        4.53        8.77      2.61 o 
  16   2  12        1.77        3.19      2.30 o 
 -17   3  12        0.13        0.64      1.28 o 
 -16   3  12       13.80       18.58      2.29 o 
 -15   3  12       13.47        7.10      3.01 o 
 -14   3  12      114.87      111.36      9.63 o 
 -13   3  12        9.24       11.56      4.82 o 
 -12   3  12       12.22       16.46      3.59 o 
 -11   3  12       19.29       31.10      8.86 o 
 -10   3  12       86.07       64.23      3.59 o 
  -9   3  12      366.62      373.68     10.44 o 
  -8   3  12      912.85      939.62     25.29 o 
  -7   3  12       15.11       16.76      3.36 o 
  -6   3  12       46.44      108.25      6.49 o 
  -5   3  12      159.48      143.48     10.05 o 
  -4   3  12     2032.49     2232.63     23.33 o 
  -3   3  12        5.02       13.05      3.04 o 
  -2   3  12     4942.69     4985.61     34.14 o 
  -1   3  12     1370.13     1605.41     28.43 o 
   0   3  12     4058.80     5297.49     50.94 o 
   1   3  12      104.26      180.11     10.01 o 
   3   3  12       23.07       28.92      5.11 o 
   4   3  12        3.09        2.63      3.45 o 
   5   3  12     1440.23     1374.79     30.30 o 
   6   3  12        1.20       -2.32      3.94 o 
   7   3  12     1162.16     1001.62     16.10 o 
   8   3  12       48.13       43.07      3.91 o 
   9   3  12        0.55        9.01      2.55 o 
  10   3  12        6.44        3.70      2.50 o 
  11   3  12      499.86      475.75     12.03 o 
  12   3  12       74.61       94.17      5.55 o 
  13   3  12      153.12      143.41      6.27 o 
  14   3  12       36.39       21.60      3.43 o 
  15   3  12       21.11       21.54      4.11 o 
 -17   4  12        4.64        0.16      2.03 o 
 -16   4  12       26.70       38.88      2.76 o 
 -15   4  12       67.92       91.75      7.68 o 
 -14   4  12        5.31        2.87      3.35 o 
 -13   4  12       26.94       33.17      4.37 o 
 -12   4  12       10.44       10.87      3.21 o 
 -11   4  12       50.90       72.84      6.06 o 
 -10   4  12       93.49       75.94      5.97 o 
  -9   4  12        6.12        4.02      2.99 o 
  -8   4  12       35.64       27.78      3.95 o 
  -7   4  12     1343.17     1238.84     34.48 o 
  -6   4  12       11.42       14.80      4.30 o 
  -4   4  12        8.02       24.87      3.23 o 
  -3   4  12      105.14      169.07      9.25 o 
  -2   4  12     2693.94     2890.58     38.99 o 
  -1   4  12     1524.20     1501.32     28.63 o 
   0   4  12     4955.70     5651.91     55.33 o 
   1   4  12      129.80      114.99      8.37 o 
   2   4  12      119.47      182.43     10.89 o 
   3   4  12       13.40       22.17      5.11 o 
   4   4  12      470.37      410.09     16.96 o 
   5   4  12       46.09       86.02      6.02 o 
   6   4  12       29.67       24.74      4.62 o 
   7   4  12       29.56       14.24      2.50 o 
   8   4  12       76.59       92.45      6.68 o 
   9   4  12       68.66       77.85      6.22 o 
  10   4  12      242.96      249.18     10.43 o 
  11   4  12       51.71       46.88      5.51 o 
  12   4  12      213.31      189.40     11.65 o 
  13   4  12       26.89       26.87      3.82 o 
  14   4  12        9.69        4.21      2.14 o 
  15   4  12        7.60       15.01      2.88 o 
 -16   5  12        0.37        1.56      1.55 o 
 -15   5  12        6.78        8.48      2.88 o 
 -14   5  12       15.08       23.38      4.54 o 
 -13   5  12        4.57        4.42      3.02 o 
 -12   5  12        1.16        5.34      2.73 o 
 -11   5  12       17.88       12.36      5.11 o 
 -10   5  12        0.88        3.28      3.00 o 
  -9   5  12      488.07      549.10     22.52 o 
  -8   5  12      110.94       81.43      5.28 o 
  -7   5  12       63.74       86.89      5.77 o 
  -6   5  12        2.27        0.06      2.70 o 
  -5   5  12      140.35      105.29      5.10 o 
  -4   5  12        0.59        1.03      2.45 o 
  -3   5  12       54.41       53.99      6.57 o 
  -2   5  12       11.90        5.36      7.82 o 
  -1   5  12       22.67       25.57      4.94 o 
   0   5  12        6.40        8.19      3.55 o 
   1   5  12       10.59        9.52      3.84 o 
   2   5  12       36.78       80.95      7.52 o 
   3   5  12       30.35       36.67      4.13 o 
   4   5  12      329.52      279.70     10.51 o 
   5   5  12        1.57        7.16      2.59 o 
   6   5  12       33.58       21.37      3.61 o 
   7   5  12      422.44      361.45     12.50 o 
   8   5  12       10.30        0.51      3.80 o 
   9   5  12       39.69       59.25      5.50 o 
  10   5  12       16.23       11.61      6.29 o 
  11   5  12        4.90        4.89      2.84 o 
  12   5  12        4.41        0.23      5.17 o 
  13   5  12        4.73        9.38      2.27 o 
  14   5  12        0.01       -0.37      2.74 o 
 -15   6  12        7.52        8.62      2.79 o 
 -14   6  12      124.51      121.39      9.37 o 
 -13   6  12        4.80        8.85      2.90 o 
 -12   6  12        0.11        4.62      3.09 o 
 -11   6  12       26.02       28.51      4.30 o 
 -10   6  12       89.48       95.30      6.56 o 
  -9   6  12       38.86       38.43      7.83 o 
  -8   6  12        5.73        8.77      5.78 o 
  -7   6  12      243.82      182.71     12.37 o 
  -6   6  12      104.54      146.26     11.45 o 
  -5   6  12      311.09      226.95      9.63 o 
  -4   6  12       43.91       51.48      3.96 o 
  -3   6  12      304.37      259.65      9.92 o 
  -2   6  12      244.00      254.86     14.18 o 
  -1   6  12      604.79      632.72     22.05 o 
   0   6  12      593.34      588.85     21.74 o 
   1   6  12       38.29       68.46     12.46 o 
   2   6  12        0.50        2.31      2.18 o 
   3   6  12      122.04      113.88      5.64 o 
   4   6  12      262.17      261.39      8.38 o 
   5   6  12      105.65       82.28      9.21 o 
   6   6  12        6.86        8.30      4.54 o 
   7   6  12      222.47      272.30     16.00 o 
   8   6  12        7.26        2.38      4.83 o 
   9   6  12       20.80       44.64      6.78 o 
  10   6  12       31.96       29.94      6.32 o 
  11   6  12        0.64       -1.11      3.71 o 
  12   6  12       64.61       76.99      6.43 o 
  13   6  12       14.71       19.84      3.94 o 
  14   6  12        1.26        2.70      2.04 o 
 -14   7  12        6.61        8.29      2.35 o 
 -13   7  12        5.76        9.82      2.98 o 
 -12   7  12        0.61        0.83      1.96 o 
 -11   7  12        0.73       -1.29      3.85 o 
 -10   7  12      103.22       98.16      9.75 o 
  -9   7  12        0.17        2.23      4.99 o 
  -8   7  12      136.71      142.59     11.98 o 
  -7   7  12      102.67       94.24     12.34 o 
  -6   7  12       10.88        9.14      4.59 o 
  -5   7  12        4.94        5.12      2.74 o 
  -4   7  12       50.73       49.85      5.25 o 
  -3   7  12      143.40      109.24      9.76 o 
  -2   7  12       39.08       44.67      6.64 o 
  -1   7  12      291.70      336.26     16.37 o 
   0   7  12      100.48      132.13      7.30 o 
   1   7  12      185.05      169.02     11.63 o 
   2   7  12       10.37       19.77      5.26 o 
   3   7  12        1.74        8.07      3.73 o 
   4   7  12       24.66       13.68      3.43 o 
   5   7  12        1.50        3.34      4.35 o 
   6   7  12      112.33       80.97      9.31 o 
   7   7  12        2.01        5.98      4.08 o 
   8   7  12       33.99       24.53      5.50 o 
   9   7  12        8.61       12.28      4.53 o 
  10   7  12        3.27       -1.07      3.94 o 
  11   7  12       17.70        9.84      2.55 o 
  12   7  12       42.69       28.78      2.87 o 
  13   7  12       28.26       18.65      2.81 o 
 -12   8  12        5.39        6.27      3.55 o 
 -11   8  12        2.91       -2.29      3.68 o 
 -10   8  12        2.56        7.29      4.46 o 
  -9   8  12       16.60       23.96      5.88 o 
  -8   8  12        9.82        6.62      5.39 o 
  -7   8  12       11.69       10.32      3.47 o 
  -6   8  12      308.63      350.05     17.23 o 
  -5   8  12       40.10       28.57      4.20 o 
  -4   8  12       62.36       46.66      6.05 o 
  -3   8  12        0.25        0.82      3.12 o 
  -2   8  12       21.23       20.47      5.05 o 
  -1   8  12       70.93       80.69      8.58 o 
   0   8  12       22.78       32.15      6.20 o 
   1   8  12       20.66       24.25      3.71 o 
   2   8  12       83.21       81.77      5.98 o 
   3   8  12      100.47      102.49      5.60 o 
   4   8  12      206.53      196.66      9.32 o 
   5   8  12        8.89       12.13      4.90 o 
   6   8  12        0.13       -2.54      4.75 o 
   7   8  12        2.91       -0.72      4.58 o 
   8   8  12        7.47        9.36      4.63 o 
   9   8  12       14.39       21.27      4.62 o 
  10   8  12        1.35       -0.31      3.35 o 
  11   8  12        0.06       -1.30      1.65 o 
 -11   9  12        1.16        1.90      2.60 o 
 -10   9  12        0.95       -0.62      3.09 o 
  -9   9  12        7.37       13.80      4.39 o 
  -8   9  12        0.32        7.60      4.15 o 
  -7   9  12       11.18       14.72      3.23 o 
  -6   9  12        8.73        1.79      4.80 o 
  -5   9  12       33.70       41.87      5.90 o 
  -4   9  12        1.88        1.86      2.52 o 
  -3   9  12        4.02        2.26      2.85 o 
  -2   9  12       56.95       44.17      4.80 o 
  -1   9  12        5.97        2.72      2.78 o 
   0   9  12       14.88       14.93      3.20 o 
   1   9  12        5.33        3.75      2.11 o 
   2   9  12        0.82        2.51      2.25 o 
   3   9  12        8.57        5.69      1.99 o 
   4   9  12        4.86        5.43      2.09 o 
   5   9  12       25.05       29.91      5.67 o 
   6   9  12        1.29        2.62      3.62 o 
   7   9  12        0.08        1.03      3.47 o 
   8   9  12        2.18        1.01      3.09 o 
   9   9  12        8.17        4.96      2.84 o 
  10   9  12        1.39        2.44      1.48 o 
  -8  10  12       14.85       21.21      3.89 o 
  -7  10  12       42.79       54.38      3.70 o 
  -6  10  12        0.40        0.03      3.10 o 
  -5  10  12       36.49       39.80      4.04 o 
  -4  10  12       21.05       22.74      3.51 o 
  -3  10  12       42.27       41.28      4.25 o 
  -2  10  12       72.51       73.29      5.46 o 
  -1  10  12       57.62       50.62      6.02 o 
   0  10  12       20.72       17.91      3.57 o 
   1  10  12        3.13        0.25      2.36 o 
   2  10  12       93.60       91.79      5.70 o 
   3  10  12       11.42       18.35      2.25 o 
   4  10  12        3.07        4.86      2.02 o 
   5  10  12        0.09       -2.75      3.11 o 
   6  10  12        1.93       -0.15      2.83 o 
   7  10  12        4.22        4.88      2.73 o 
  -5  11  12       77.83       74.47      5.20 o 
  -4  11  12       17.27       17.68      3.55 o 
  -3  11  12       31.05       25.35      2.72 o 
  -2  11  12       43.43       39.88      3.51 o 
  -1  11  12        7.05        3.76      2.30 o 
   0  11  12      145.01      157.96      6.74 o 
   1  11  12        6.35        6.92      1.87 o 
   2  11  12       76.49       72.47      5.90 o 
 -17   1  13        0.25       -0.59      1.40 o 
 -16   1  13        2.87        1.37      1.59 o 
 -15   1  13       45.14       35.54      3.26 o 
 -14   1  13      442.60      418.08      8.96 o 
 -13   1  13      255.53      243.46      8.18 o 
 -12   1  13       20.97       14.71      3.00 o 
 -11   1  13      334.71      268.37      8.36 o 
 -10   1  13       85.32       29.60      2.44 o 
  -9   1  13       80.14       77.02      3.57 o 
  -8   1  13        5.05        5.28      2.22 o 
  -7   1  13      562.35      411.21      9.95 o 
  -6   1  13       51.40       57.46      3.85 o 
  -4   1  13     1025.49     1052.09     17.86 o 
  -3   1  13      168.86      138.16      4.54 o 
  -2   1  13     3657.64     3278.41     55.19 o 
  -1   1  13       62.10      140.39      4.80 o 
   0   1  13      218.51      437.18      7.95 o 
   3   1  13      246.09      282.38      8.52 o 
   4   1  13        9.27       14.61      2.58 o 
   5   1  13      703.91      853.58     15.52 o 
   6   1  13       90.44      152.27      6.93 o 
   7   1  13      149.69      207.46      7.40 o 
   8   1  13       56.13       62.48      3.38 o 
   9   1  13      176.16      214.65      7.46 o 
  10   1  13      464.59      515.27     11.07 o 
  11   1  13      264.75      318.01     10.25 o 
  12   1  13       67.07       85.95      5.68 o 
  13   1  13       26.27       10.91      2.69 o 
  14   1  13        7.57        7.64      3.07 o 
  15   1  13       55.27       64.17      4.56 o 
  16   1  13        0.00        1.32      2.45 o 
 -17   2  13       21.96       21.15      1.86 o 
 -16   2  13       14.08       20.16      2.29 o 
 -15   2  13      132.27       93.62      4.87 o 
 -14   2  13       20.42       20.41      3.66 o 
 -13   2  13      203.01      190.62     12.46 o 
 -12   2  13       86.86       65.50      5.66 o 
 -11   2  13      105.16       91.61     12.26 o 
 -10   2  13       49.88       27.27      2.56 o 
  -9   2  13       17.30       14.50      1.88 o 
  -8   2  13      466.62      407.03     10.40 o 
  -7   2  13        3.10        6.06      2.19 o 
  -6   2  13        1.02        3.95      1.69 o 
  -5   2  13      564.66      582.71     19.81 o 
  -4   2  13       64.96       76.15      7.95 o 
  -3   2  13      705.73      557.12     12.22 o 
  -2   2  13      143.05      210.42      7.37 o 
  -1   2  13     2994.49     3912.91     32.45 o 
   0   2  13       98.69       86.66      9.31 o 
   1   2  13      570.70      604.16     15.44 o 
   2   2  13     2291.28     2780.38     26.03 o 
   3   2  13      326.83      352.62      9.44 o 
   4   2  13      480.38      490.46     11.41 o 
   5   2  13      577.73      616.89     20.39 o 
   6   2  13      181.36      217.38      9.03 o 
   7   2  13      129.19      129.19      5.10 o 
   8   2  13        1.32        0.08      1.78 o 
   9   2  13       24.58       60.32      5.82 o 
  10   2  13        0.56        7.50      2.60 o 
  11   2  13        0.95        1.86      2.25 o 
  12   2  13      205.16      271.21      9.14 o 
  13   2  13       41.57       64.09      4.60 o 
  14   2  13       23.04       27.22      3.70 o 
  15   2  13       11.23        8.77      5.03 o 
 -17   3  13        2.96        5.45      2.39 o 
 -16   3  13        0.09        1.72      2.06 o 
 -15   3  13       34.36       21.81      2.68 o 
 -14   3  13        9.03        9.73      4.17 o 
 -13   3  13       89.00       77.73      8.13 o 
 -12   3  13      147.10      151.54      8.18 o 
 -11   3  13      207.48      183.15      8.94 o 
 -10   3  13      489.68      392.89     18.75 o 
  -9   3  13      336.64      303.13      8.16 o 
  -8   3  13       67.25       85.04      4.38 o 
  -7   3  13       89.99       71.80      5.73 o 
  -6   3  13       79.23       92.69      6.16 o 
  -5   3  13      244.36      237.46     12.81 o 
  -4   3  13       90.75      105.72      8.61 o 
  -3   3  13     2472.01     2371.97     25.73 o 
  -2   3  13       82.79      102.67      5.48 o 
  -1   3  13     1519.71     1492.22     28.65 o 
   0   3  13      219.73      257.32     12.23 o 
   1   3  13     1087.83     1114.88     25.00 o 
   2   3  13        8.97       36.52      5.09 o 
   3   3  13        5.69       12.51      4.16 o 
   4   3  13      114.95       74.98      7.81 o 
   5   3  13      140.80      180.75     11.72 o 
   6   3  13       68.80       82.34      4.92 o 
   7   3  13      584.29      697.19     13.73 o 
   8   3  13      426.97      384.30     12.93 o 
   9   3  13        0.21        3.60      2.20 o 
  10   3  13       16.16       17.58      2.76 o 
  11   3  13       41.61       42.69      4.11 o 
  12   3  13      330.09      364.83     10.38 o 
  13   3  13        3.37        2.01      3.97 o 
  14   3  13        0.25       -1.04      3.33 o 
  15   3  13        2.47        7.12      2.67 o 
 -16   4  13       11.99       12.22      1.72 o 
 -15   4  13       35.57       36.86      3.05 o 
 -14   4  13       24.47       31.05      5.18 o 
 -13   4  13       23.26       13.12      3.65 o 
 -12   4  13      103.50       93.81      8.30 o 
 -11   4  13        4.34        3.67      2.78 o 
 -10   4  13       32.82       31.62      6.99 o 
  -9   4  13        0.01       16.24      5.69 o 
  -8   4  13      591.46      632.21     13.79 o 
  -7   4  13      366.04      273.10     12.27 o 
  -6   4  13      182.07      165.32     12.08 o 
  -5   4  13      354.58      380.69     17.01 o 
  -4   4  13      396.98      518.75     12.59 o 
  -3   4  13     1122.53     1109.72     25.78 o 
  -2   4  13      836.05      855.14     22.26 o 
  -1   4  13     2374.40     2694.11     39.82 o 
   0   4  13     1269.45     1288.28     27.81 o 
   1   4  13      347.29      566.26     18.69 o 
   2   4  13      254.13      276.60     13.63 o 
   3   4  13        0.28        5.69      2.86 o 
   4   4  13      231.59      268.42     10.06 o 
   5   4  13       28.93       28.43      3.23 o 
   6   4  13       18.19       19.57      2.95 o 
   7   4  13       21.69       20.08      2.82 o 
   8   4  13       61.58       90.83      6.54 o 
   9   4  13       50.72       18.67      5.56 o 
  10   4  13      250.18      235.56     10.17 o 
  11   4  13      130.41      143.70      6.47 o 
  12   4  13        1.82        0.96      2.69 o 
  13   4  13      117.80      106.24      8.87 o 
  14   4  13        5.69       -0.41      1.99 o 
 -16   5  13        2.94        3.35      2.05 o 
 -15   5  13        4.70       10.21      2.19 o 
 -14   5  13       32.80       13.90      3.56 o 
 -13   5  13       56.28       57.16      4.90 o 
 -12   5  13      109.52       98.23      6.61 o 
 -11   5  13       83.14       94.90     10.31 o 
 -10   5  13       24.19       49.95      8.17 o 
  -9   5  13       58.74       75.96      9.36 o 
  -8   5  13       12.80        6.86      4.91 o 
  -7   5  13       23.50       22.95      3.15 o 
  -6   5  13       24.29        7.49      3.07 o 
  -5   5  13        0.01        7.48      2.91 o 
  -4   5  13      106.84       58.41      4.76 o 
  -3   5  13       48.23       36.23      4.94 o 
  -2   5  13       12.26       15.77      3.67 o 
  -1   5  13       19.53       14.45      2.73 o 
   0   5  13       96.36      106.61      6.40 o 
   1   5  13      302.99      252.04     10.35 o 
   2   5  13        6.77        3.65      1.81 o 
   3   5  13        8.11       15.42      2.39 o 
   4   5  13      245.84      237.77      7.92 o 
   5   5  13       41.78       40.03      4.46 o 
   6   5  13       59.98       88.19      6.23 o 
   7   5  13       11.23        3.31      3.25 o 
   8   5  13       24.94       31.53      6.26 o 
   9   5  13       25.35       29.64      4.22 o 
  10   5  13       66.29       75.60      7.46 o 
  11   5  13        0.68       -0.88      1.95 o 
  12   5  13       56.78       29.13      4.14 o 
  13   5  13        1.63       18.98      3.63 o 
  14   5  13        0.25       -2.42      2.62 o 
 -15   6  13       65.24       66.74      3.45 o 
 -14   6  13        7.80        7.33      3.11 o 
 -13   6  13       86.98      112.92      7.21 o 
 -12   6  13       64.42       79.89      8.86 o 
 -11   6  13        5.99       11.96      5.74 o 
 -10   6  13       11.14       18.51      6.59 o 
  -9   6  13       62.38       57.95      8.92 o 
  -8   6  13        0.49        3.23      4.90 o 
  -7   6  13       83.35       66.58      8.17 o 
  -6   6  13      402.06      351.32     17.10 o 
  -5   6  13       39.03       40.09      4.27 o 
  -4   6  13      213.71      181.81      9.44 o 
  -3   6  13        2.60        5.23      2.57 o 
  -2   6  13      586.67      457.01     13.59 o 
  -1   6  13        0.07        7.99      2.45 o 
   0   6  13      442.86      429.96     10.72 o 
   1   6  13       32.10       33.23      3.89 o 
   2   6  13        0.07       -1.92      2.46 o 
   3   6  13      194.41      207.78      8.11 o 
   4   6  13        5.89       10.42      4.37 o 
   5   6  13      285.74      254.65     15.37 o 
   6   6  13      220.54      258.11     15.85 o 
   7   6  13       70.77       71.01      8.67 o 
   8   6  13        0.15       -5.23      5.23 o 
   9   6  13        9.75       24.13      6.52 o 
  10   6  13       39.90       32.94      5.97 o 
  11   6  13       16.41       21.90      3.58 o 
  12   6  13      110.16      125.89      7.15 o 
  13   6  13       12.56       10.53      3.29 o 
 -13   7  13        1.56        3.37      2.59 o 
 -12   7  13       39.84       49.84      4.17 o 
 -11   7  13       10.00        7.64      2.96 o 
 -10   7  13        3.39        3.73      2.94 o 
  -9   7  13       23.38       22.38      6.60 o 
  -8   7  13       10.10       17.64      3.53 o 
  -7   7  13      488.09      534.18     15.26 o 
  -6   7  13      140.05      141.81     11.33 o 
  -5   7  13       49.46       46.64      4.82 o 
  -4   7  13        5.46        4.73      2.77 o 
  -3   7  13        1.15        4.38      3.17 o 
  -2   7  13      574.61      597.64     15.92 o 
  -1   7  13      202.94      197.91     13.71 o 
   0   7  13       35.76       55.51      6.23 o 
   1   7  13       13.22       18.80      3.65 o 
   2   7  13        2.70       -3.23      3.23 o 
   3   7  13      174.23      189.36      9.25 o 
   4   7  13      120.53       85.91      6.56 o 
   5   7  13       70.71       63.12      8.02 o 
   6   7  13       93.98       89.31      9.34 o 
   7   7  13        8.71        6.37      4.67 o 
   8   7  13        2.03       -2.42      4.20 o 
   9   7  13        3.01        2.98      3.79 o 
  10   7  13        9.40        9.14      3.75 o 
  11   7  13        3.56       10.79      2.55 o 
  12   7  13       33.90       36.07      4.42 o 
 -12   8  13        3.13        5.01      3.06 o 
 -11   8  13       50.61       57.33      6.48 o 
 -10   8  13      109.21      125.15      9.37 o 
  -9   8  13        0.91        9.26      5.30 o 
  -8   8  13      365.44      392.02     11.62 o 
  -7   8  13       10.63       10.71      3.80 o 
  -6   8  13      426.85      467.10     19.59 o 
  -5   8  13       12.09       14.90      4.95 o 
  -4   8  13       52.62       53.02      5.32 o 
  -3   8  13      143.84      126.63      7.69 o 
  -2   8  13      119.63      112.56      7.33 o 
  -1   8  13       80.77       71.07      6.13 o 
   0   8  13       25.80       23.31      3.06 o 
   1   8  13      111.00      128.04     10.85 o 
   2   8  13        6.19        4.38      2.59 o 
   3   8  13       22.00       22.13      3.98 o 
   4   8  13       66.61       64.60      5.47 o 
   5   8  13      143.05      151.69     11.68 o 
   6   8  13       33.20       18.97      5.37 o 
   7   8  13        9.67       12.80      4.54 o 
   8   8  13        5.83       10.95      3.76 o 
   9   8  13        8.53        6.80      3.12 o 
  10   8  13        1.63        5.00      2.58 o 
  11   8  13        0.81        0.51      1.45 o 
 -11   9  13       14.97       19.42      3.20 o 
 -10   9  13        0.55        4.47      3.29 o 
  -9   9  13       41.43       42.21      5.77 o 
  -8   9  13        5.34       11.15      4.44 o 
  -7   9  13        4.42        3.81      2.34 o 
  -6   9  13        7.14        3.06      2.73 o 
  -5   9  13        1.57        6.24      3.67 o 
  -4   9  13        1.35       -0.50      3.47 o 
  -3   9  13      166.45      197.76      9.86 o 
  -2   9  13       29.15       31.19      4.41 o 
  -1   9  13      127.49      132.62     10.22 o 
   0   9  13       20.95       17.36      3.53 o 
   1   9  13       41.75       43.06      3.67 o 
   2   9  13       14.54       10.18      3.13 o 
   3   9  13        3.29        3.76      2.47 o 
   4   9  13       12.53       15.17      3.11 o 
   5   9  13       59.63       76.67      7.87 o 
   6   9  13        2.59        0.66      3.27 o 
   7   9  13        8.96        3.39      3.10 o 
   8   9  13        0.05        1.42      2.79 o 
   9   9  13        0.87        2.86      2.48 o 
  -8  10  13       11.67       11.61      3.29 o 
  -7  10  13       21.83       23.82      2.72 o 
  -6  10  13       24.26       30.01      3.22 o 
  -5  10  13        2.65       -1.29      2.29 o 
  -4  10  13       11.36        9.01      3.96 o 
  -3  10  13      101.74      121.21      9.20 o 
  -2  10  13        0.00        5.34      2.75 o 
  -1  10  13      237.21      270.19     13.31 o 
   0  10  13        1.56        3.21      2.46 o 
   1  10  13       23.99       29.03      3.51 o 
   2  10  13        1.78        3.05      3.07 o 
   3  10  13       30.92       29.98      3.69 o 
   4  10  13       37.52       37.15      4.91 o 
   5  10  13      136.35      111.28      7.40 o 
   6  10  13       21.05       19.71      3.42 o 
   7  10  13       75.48       72.32      5.12 o 
  -4  11  13       11.63       11.47      2.89 o 
  -3  11  13        7.93       11.40      3.09 o 
  -2  11  13        0.40       -0.19      2.62 o 
  -1  11  13       46.45       49.53      6.35 o 
   0  11  13        2.04        2.17      3.03 o 
   1  11  13        0.62        1.71      2.45 o 
 -17   0  14       22.33       23.18      3.22 o 
 -16   0  14        1.09       -2.00      2.00 o 
 -15   0  14       40.53       38.13      3.83 o 
 -14   0  14      215.14      121.92      7.03 o 
 -13   0  14      130.93      143.93      7.83 o 
 -12   0  14      251.11      222.74      9.65 o 
 -11   0  14      184.49      121.84     17.88 o 
 -10   0  14       89.11      144.78      7.92 o 
  -9   0  14       42.73       42.84      4.70 o 
  -8   0  14     1904.97     1559.13    102.48 o 
  -6   0  14       90.07       77.35      7.89 o 
  -5   0  14      475.32      343.49     15.31 o 
  -4   0  14       14.70        4.76      2.98 o 
  -3   0  14      211.55      372.57     14.54 o 
  -2   0  14     7420.82     8196.14     64.14 o 
  -1   0  14     3041.70     3471.10     29.65 o 
   1   0  14      885.30      688.61     18.98 o 
   2   0  14       14.91       28.60      4.63 o 
   3   0  14     1026.80      779.71     20.38 o 
   4   0  14      238.58      209.72     11.03 o 
   5   0  14       79.54       74.47      7.29 o 
   6   0  14      677.30      540.37     13.74 o 
   7   0  14      238.63      222.56     24.82 o 
   8   0  14      193.14      133.37      6.11 o 
   9   0  14        0.79        5.92      2.71 o 
  10   0  14       75.61       47.71      7.48 o 
  11   0  14       73.64       79.46      7.04 o 
  12   0  14     1363.70     1423.43     35.92 o 
  13   0  14       13.67       20.08      5.16 o 
  14   0  14        2.91       -2.63      3.72 o 
  15   0  14       19.23       13.96      3.40 o 
 -17   1  14        1.78       -2.44      2.44 o 
 -16   1  14        0.30       -0.66      1.43 o 
 -15   1  14       20.56       17.05      2.39 o 
 -14   1  14        1.08        0.50      1.74 o 
 -13   1  14       18.19        9.36      2.14 o 
 -12   1  14      393.79      398.21     10.26 o 
 -11   1  14      218.90      184.21      8.61 o 
 -10   1  14       90.79       69.21      4.42 o 
  -9   1  14        1.52        4.52      2.00 o 
  -8   1  14        5.87       17.60      2.33 o 
  -7   1  14      120.35      121.51      5.74 o 
  -6   1  14        0.90        5.42      1.98 o 
  -5   1  14      134.19      126.24      5.09 o 
  -4   1  14      589.81      544.59      9.66 o 
  -3   1  14       83.85      111.88      5.84 o 
  -2   1  14      120.68       76.49      4.83 o 
  -1   1  14     1309.80     1304.77     14.73 o 
   0   1  14       36.90       45.32      3.44 o 
   1   1  14        5.13        3.44      1.98 o 
   2   1  14        0.07        2.17      1.71 o 
   3   1  14       48.90       48.80      3.99 o 
   4   1  14       50.15       59.80      4.49 o 
   5   1  14     1278.95     1154.47     18.62 o 
   6   1  14      191.19      178.22      5.68 o 
   7   1  14       50.76       40.64      3.27 o 
   8   1  14      129.27       94.12      4.67 o 
   9   1  14      176.75      198.44      6.84 o 
  10   1  14       34.87       32.07      3.79 o 
  11   1  14      203.03      159.20      7.40 o 
  12   1  14        3.74        5.93      2.70 o 
  13   1  14        2.95        3.92      4.09 o 
  14   1  14       73.76       68.20      5.18 o 
  15   1  14       15.01        5.41      2.01 o 
 -17   2  14        0.06        0.33      1.90 o 
 -16   2  14        7.00        9.28      1.73 o 
 -15   2  14        0.45        0.44      1.74 o 
 -14   2  14      110.17      110.71      5.41 o 
 -13   2  14       30.20       20.71      4.89 o 
 -12   2  14        8.37        3.24      2.98 o 
 -11   2  14      601.34      558.34     14.93 o 
 -10   2  14       74.30       99.60      5.46 o 
  -9   2  14       70.41       78.41      3.82 o 
  -8   2  14       31.47       30.23      2.68 o 
  -7   2  14      624.52      451.85     12.92 o 
  -6   2  14        3.72        2.19      1.94 o 
  -5   2  14      190.69      238.20      7.09 o 
  -4   2  14       47.32       33.30      5.13 o 
  -3   2  14      227.15      163.88      7.04 o 
  -2   2  14      130.85      106.92      5.61 o 
  -1   2  14       13.81       39.55      5.46 o 
   1   2  14        0.09       13.91      2.69 o 
   2   2  14        7.96        5.36      2.02 o 
   3   2  14       13.24       19.50      2.87 o 
   4   2  14       80.50       79.77      5.62 o 
   5   2  14       51.82       35.49      6.03 o 
   6   2  14      455.73      502.44      9.67 o 
   7   2  14      112.93       55.28      3.59 o 
   8   2  14       17.67       38.02      3.31 o 
   9   2  14       71.72      104.42      6.02 o 
  10   2  14       50.90       28.08      3.55 o 
  11   2  14       13.20        6.65      2.74 o 
  12   2  14       24.50       19.34      3.28 o 
  13   2  14        1.98        2.03      2.50 o 
  14   2  14       16.91        9.74      2.49 o 
  15   2  14        0.24       -1.14      2.78 o 
 -16   3  14       44.29       51.28      3.61 o 
 -15   3  14       42.50       31.41      2.93 o 
 -14   3  14       62.77       58.16      3.97 o 
 -13   3  14      421.36      370.70     16.02 o 
 -12   3  14       92.59       97.82      9.96 o 
 -11   3  14       41.69       35.93      6.92 o 
 -10   3  14      193.93      186.58     13.37 o 
  -9   3  14     1672.48     1534.31     19.37 o 
  -8   3  14       38.31       15.72      2.54 o 
  -7   3  14     1182.91     1067.47     24.65 o 
  -6   3  14        0.02        2.24      2.51 o 
  -5   3  14      102.65       85.99      8.31 o 
  -4   3  14       16.80       26.09      4.78 o 
  -3   3  14      580.64      630.31     19.20 o 
  -2   3  14     2224.57     2695.90     40.04 o 
  -1   3  14     2741.81     3214.54     43.66 o 
   0   3  14      135.51      241.91     12.47 o 
   1   3  14        9.76        5.59      3.79 o 
   2   3  14        3.47        3.02      2.72 o 
   3   3  14        9.95        4.64      3.69 o 
   4   3  14      248.65      278.48     14.34 o 
   5   3  14     1259.50     1210.10     17.43 o 
   6   3  14      143.91      129.09      6.13 o 
   7   3  14      429.93      348.40     11.87 o 
   8   3  14      310.80      228.93     11.30 o 
   9   3  14       19.97       21.06      3.77 o 
  10   3  14        7.30       15.65      2.42 o 
  11   3  14      127.43      126.49      6.26 o 
  12   3  14        7.66        4.22      2.43 o 
  13   3  14       78.35       67.72      5.30 o 
  14   3  14        1.20       -0.70      2.80 o 
  15   3  14       20.52       15.33      3.07 o 
 -16   4  14       36.41       33.84      2.88 o 
 -15   4  14        1.01        1.08      2.03 o 
 -14   4  14      117.50       93.25      5.61 o 
 -13   4  14       19.82       18.47      5.47 o 
 -12   4  14       66.69       82.19      9.48 o 
 -11   4  14       30.71       32.63      6.92 o 
 -10   4  14        0.21        3.55      4.75 o 
  -9   4  14       88.00       70.94      8.95 o 
  -8   4  14      874.23      875.64     19.17 o 
  -7   4  14     1104.26      991.76     18.33 o 
  -6   4  14      148.39      159.26      8.16 o 
  -5   4  14      598.11      450.34     10.45 o 
  -4   4  14       94.89      110.02      6.53 o 
  -3   4  14      148.12      114.47      8.87 o 
  -2   4  14     1615.43     1538.12     31.24 o 
  -1   4  14      131.93      113.26      9.11 o 
   0   4  14     1896.07     1885.69     35.09 o 
   1   4  14       10.90        1.29      3.68 o 
   2   4  14        8.72        5.68      3.57 o 
   3   4  14      248.34      229.34      9.32 o 
   4   4  14      895.38      826.69     14.45 o 
   5   4  14        6.25        7.63      2.38 o 
   6   4  14      156.52      102.31      7.40 o 
   7   4  14      135.74      175.45      8.93 o 
   8   4  14       10.83       24.07      4.13 o 
   9   4  14      224.05      243.34     10.48 o 
  10   4  14       36.00       50.13      5.08 o 
  11   4  14       62.36       66.24      4.53 o 
  12   4  14        8.79        8.16      2.65 o 
  13   4  14      133.19      177.93     16.09 o 
  14   4  14        0.07       -1.33      1.73 o 
 -15   5  14        0.39        2.25      1.82 o 
 -14   5  14       37.13       27.02      4.99 o 
 -13   5  14       35.99       35.59      4.11 o 
 -12   5  14        0.01        2.59      4.83 o 
 -11   5  14       43.79       55.33      8.35 o 
 -10   5  14      343.62      342.52     18.02 o 
  -9   5  14        0.09       12.62      6.46 o 
  -8   5  14        9.58       18.37      6.55 o 
  -7   5  14        0.44       -1.97      3.56 o 
  -6   5  14        5.15        0.51      2.91 o 
  -5   5  14        8.74        7.54      3.63 o 
  -4   5  14       11.88        5.05      3.91 o 
  -3   5  14        9.46        5.50      2.36 o 
  -2   5  14      197.40      131.35      5.72 o 
  -1   5  14       47.94       79.26      4.43 o 
   0   5  14        2.51        1.32      2.02 o 
   1   5  14        7.86        1.17      2.07 o 
   2   5  14       14.61       13.26      2.34 o 
   3   5  14       30.93       41.70      3.69 o 
   4   5  14       22.03       17.15      2.69 o 
   5   5  14        6.93        0.40      4.27 o 
   6   5  14        0.15       16.39      4.43 o 
   7   5  14       11.70        9.44      3.21 o 
   8   5  14        0.04       -3.07      3.07 o 
   9   5  14        9.61       16.14      3.57 o 
  10   5  14        3.23        6.83      2.43 o 
  11   5  14       25.11       27.11      3.06 o 
  12   5  14       16.58       12.75      3.44 o 
  13   5  14       11.06       23.01      2.61 o 
  14   5  14        0.31        2.35      2.02 o 
 -14   6  14        0.59        0.75      2.89 o 
 -13   6  14       64.57       81.38      5.21 o 
 -12   6  14       17.59       21.90      3.75 o 
 -11   6  14       23.30       14.75      3.56 o 
 -10   6  14      105.70      105.43     10.50 o 
  -9   6  14       12.18       10.51      5.66 o 
  -8   6  14      174.25      162.53      8.69 o 
  -7   6  14      130.34      135.63     10.78 o 
  -6   6  14       34.08       29.62      6.05 o 
  -5   6  14      370.33      300.01     16.34 o 
  -4   6  14       34.39       41.77      6.84 o 
  -3   6  14      523.20      368.23     12.45 o 
  -2   6  14       26.71       28.97      4.28 o 
  -1   6  14      561.03      578.83     12.34 o 
   0   6  14      158.49      120.81      5.92 o 
   1   6  14       68.31       55.73      5.33 o 
   2   6  14      164.05      144.78      7.81 o 
   3   6  14       43.46       34.86      5.43 o 
   4   6  14      350.64      250.71     10.42 o 
   5   6  14        0.01       -0.63      4.49 o 
   6   6  14       33.21       35.51      6.87 o 
   7   6  14      128.09      105.75     10.19 o 
   8   6  14        2.69        1.31      4.26 o 
   9   6  14       41.15       47.21      6.98 o 
  10   6  14       21.13       10.16      4.25 o 
  11   6  14       53.60       72.28      5.07 o 
  12   6  14        7.01        3.57      1.90 o 
  13   6  14       11.54       13.57      3.07 o 
 -13   7  14        8.79        6.81      2.72 o 
 -12   7  14        5.40        4.82      3.18 o 
 -11   7  14       26.98       26.97      3.49 o 
 -10   7  14        5.26        7.29      2.56 o 
  -9   7  14       56.27       84.97      9.47 o 
  -8   7  14       39.30       48.76      5.21 o 
  -7   7  14      344.19      370.52     12.70 o 
  -6   7  14      205.02      224.93     14.16 o 
  -5   7  14       16.31        2.69      3.53 o 
  -4   7  14       29.68       29.07      4.14 o 
  -3   7  14      112.11      108.05     10.91 o 
  -2   7  14       86.49       98.44      9.97 o 
  -1   7  14       36.43       25.39      6.37 o 
   0   7  14      168.29      159.30      8.41 o 
   1   7  14       35.89       55.53      7.19 o 
   2   7  14       61.17       56.21      5.37 o 
   3   7  14        8.74        2.17      2.67 o 
   4   7  14       12.00       10.10      3.22 o 
   5   7  14       35.51       29.20      6.48 o 
   6   7  14       45.86       69.87      8.70 o 
   7   7  14      158.30      202.02     13.46 o 
   8   7  14       20.14       36.64      6.35 o 
   9   7  14        9.03        2.75      3.81 o 
  10   7  14        3.14        9.45      3.56 o 
  11   7  14       19.17       21.08      2.79 o 
  12   7  14        6.62       10.28      2.74 o 
 -11   8  14       23.25       29.45      5.07 o 
 -10   8  14      145.73      191.42     11.12 o 
  -9   8  14       91.49       89.72      8.84 o 
  -8   8  14      202.04      204.87      8.48 o 
  -7   8  14       69.50       77.18      6.06 o 
  -6   8  14       41.97       37.01      6.48 o 
  -5   8  14       46.37       50.24      7.82 o 
  -4   8  14      134.70      107.58     10.56 o 
  -3   8  14       16.71       13.29      3.15 o 
  -2   8  14        4.80        7.92      2.88 o 
  -1   8  14        3.24        0.42      3.75 o 
   0   8  14        0.09       -0.48      2.65 o 
   1   8  14       36.45       28.81      4.07 o 
   2   8  14       35.43       16.11      3.68 o 
   3   8  14       10.66       10.93      3.09 o 
   4   8  14       13.54        8.05      4.90 o 
   5   8  14       62.14       69.84      8.47 o 
   6   8  14       12.97        7.58      4.59 o 
   7   8  14       76.73       85.97      8.45 o 
   8   8  14        0.00       -1.76      3.59 o 
   9   8  14        0.31        3.44      2.91 o 
  10   8  14       10.90       16.35      2.39 o 
 -10   9  14       39.66       52.55      5.14 o 
  -9   9  14       31.29       41.88      5.61 o 
  -8   9  14       31.16       28.84      5.42 o 
  -7   9  14       38.41       33.57      3.86 o 
  -6   9  14        0.60        0.43      4.31 o 
  -5   9  14       28.04       24.39      5.39 o 
  -4   9  14      105.36       90.67      8.92 o 
  -3   9  14        1.44        2.50      3.79 o 
  -2   9  14       31.82       29.58      4.24 o 
  -1   9  14       74.42       69.79      6.00 o 
   0   9  14        5.60        6.26      4.35 o 
   1   9  14       12.09       23.06      3.72 o 
   2   9  14        3.31        2.63      2.34 o 
   3   9  14       18.52       11.48      3.44 o 
   4   9  14        6.15        2.25      2.10 o 
   5   9  14        2.98        0.46      3.54 o 
   6   9  14        5.62        5.96      3.46 o 
   7   9  14       42.65       43.16      5.50 o 
   8   9  14        0.06        0.11      2.62 o 
   9   9  14        4.62        8.81      1.82 o 
  -7  10  14       10.15       11.13      3.69 o 
  -6  10  14       69.47       76.50      4.34 o 
  -5  10  14       11.68        5.85      2.32 o 
  -4  10  14        2.85        1.27      3.07 o 
  -3  10  14       19.33       18.19      4.36 o 
  -2  10  14       96.49      101.84      8.64 o 
  -1  10  14      150.81      169.05     10.92 o 
   0  10  14       13.59       12.34      4.36 o 
   1  10  14        0.38       -0.45      2.96 o 
   2  10  14       27.44       35.69      5.33 o 
   3  10  14       12.49        9.58      2.27 o 
   4  10  14        0.54        3.95      2.40 o 
   5  10  14       77.59       77.29      5.79 o 
   6  10  14       24.54       23.79      3.47 o 
  -3  11  14        0.99        1.94      2.15 o 
  -2  11  14        3.87        5.09      2.95 o 
  -1  11  14       77.27       99.28      6.59 o 
   0  11  14       11.22       12.84      3.15 o 
 -16   1  15       17.48       18.98      2.54 o 
 -15   1  15        3.13        7.30      1.77 o 
 -14   1  15      283.12      300.74      7.17 o 
 -13   1  15      202.97      191.06      6.15 o 
 -12   1  15      188.82      213.86      7.77 o 
 -11   1  15       21.37       22.74      3.68 o 
 -10   1  15      110.48      142.29      8.11 o 
  -9   1  15       71.79       68.18      3.76 o 
  -8   1  15        4.64       15.28      2.05 o 
  -7   1  15       14.80        4.60      1.75 o 
  -6   1  15      119.62      100.05      5.05 o 
  -5   1  15        4.16       12.94      3.01 o 
  -4   1  15      385.29      565.71     13.68 o 
  -2   1  15     1347.70     1732.64     22.33 o 
  -1   1  15       27.96       14.50      2.35 o 
   0   1  15     1863.28     2022.69     24.02 o 
   1   1  15       39.29       13.01      2.71 o 
   2   1  15      249.71      200.03      7.75 o 
   3   1  15       18.61       28.01      4.50 o 
   4   1  15      412.01      455.16     12.00 o 
   5   1  15      101.42      125.17      5.53 o 
   6   1  15      326.34      406.23      8.87 o 
   7   1  15      109.60      130.38      5.30 o 
   9   1  15       64.97       87.41      5.55 o 
  10   1  15      292.86      278.84      9.53 o 
  11   1  15      280.34      249.63      8.99 o 
  12   1  15       37.39       40.69      4.00 o 
  13   1  15        6.33        4.53      2.68 o 
  14   1  15        0.34       -0.06      2.55 o 
  15   1  15        6.67        8.62      2.13 o 
 -16   2  15        1.21        2.82      1.54 o 
 -15   2  15        6.09        7.01      2.41 o 
 -14   2  15        0.01        0.48      2.48 o 
 -13   2  15        5.29       12.46      3.03 o 
 -12   2  15        7.62        3.88      4.77 o 
 -11   2  15      143.30       92.45      6.52 o 
 -10   2  15      289.84      272.41     10.78 o 
  -9   2  15       15.68       19.28      2.56 o 
  -8   2  15     1154.71     1041.99     12.80 o 
  -7   2  15        6.90        6.16      1.62 o 
  -6   2  15      589.31      589.26     15.29 o 
  -5   2  15        6.20        9.53      2.96 o 
  -4   2  15      121.75      155.00     10.17 o 
  -3   2  15       82.69       84.20      6.99 o 
  -2   2  15       15.81       33.57      3.52 o 
  -1   2  15      554.26      394.50     15.58 o 
   0   2  15       14.78       24.10      4.67 o 
   1   2  15      221.14      168.11      7.30 o 
   2   2  15       39.91       29.81      3.39 o 
   3   2  15      161.84      144.36      6.68 o 
   4   2  15      372.49      308.38     15.00 o 
   5   2  15        0.12        2.32      1.63 o 
   6   2  15      138.67       98.70      4.73 o 
   7   2  15      259.59      347.20      8.55 o 
   8   2  15       14.82       24.75      3.23 o 
   9   2  15       82.68       48.24      4.22 o 
  10   2  15       69.18       68.27      5.01 o 
  11   2  15       12.59       17.41      3.57 o 
  12   2  15        4.79        6.25      2.32 o 
  13   2  15        2.52       -0.49      2.02 o 
  14   2  15       21.46       20.33      6.36 o 
  15   2  15        1.91        1.34      2.27 o 
 -16   3  15       17.50       11.25      2.05 o 
 -15   3  15       62.61       56.42      9.43 o 
 -14   3  15        0.28        6.58      2.81 o 
 -13   3  15       47.55       42.61      6.72 o 
 -12   3  15        5.27        2.94      5.21 o 
 -11   3  15      148.12      147.58     12.17 o 
 -10   3  15        0.14        2.66      5.37 o 
  -9   3  15      168.86      188.53     13.28 o 
  -8   3  15      263.82      245.18      7.34 o 
  -7   3  15      265.99      199.76      5.19 o 
  -6   3  15        6.83        3.27      1.59 o 
  -5   3  15      495.45      394.37     17.00 o 
  -4   3  15       49.17       35.60      5.90 o 
  -3   3  15      134.69       92.80      8.58 o 
  -2   3  15      149.35      145.10     10.09 o 
  -1   3  15      601.79      511.44     18.04 o 
   0   3  15        2.45        3.11      3.29 o 
   2   3  15       71.35       31.04      5.20 o 
   3   3  15      231.54      241.75      9.46 o 
   4   3  15      146.18      133.61      5.95 o 
   5   3  15       26.36       37.18      3.56 o 
   6   3  15      217.29      160.52      9.65 o 
   7   3  15      396.95      438.54     14.01 o 
   8   3  15      247.83      180.05      9.28 o 
   9   3  15        5.82       12.15      4.13 o 
  10   3  15      153.65      191.31      6.47 o 
  11   3  15        5.69        4.96      2.94 o 
  12   3  15      132.56      134.51      7.52 o 
  13   3  15        0.05        1.34      2.27 o 
  14   3  15       20.94       12.67      3.40 o 
 -16   4  15       76.89       87.48      5.79 o 
 -15   4  15       13.27       13.01      2.28 o 
 -14   4  15        4.42        1.96      2.17 o 
 -13   4  15        6.33        8.30      3.47 o 
 -12   4  15      124.98      137.11     11.11 o 
 -11   4  15      160.07      158.70     12.22 o 
 -10   4  15       65.10       47.96      8.20 o 
  -9   4  15      171.00      231.89     15.13 o 
  -8   4  15        5.47        6.68      5.32 o 
  -7   4  15      572.68      580.33     12.88 o 
  -6   4  15      252.56      254.87      7.33 o 
  -5   4  15       28.41       13.71      2.27 o 
  -4   4  15      143.04      113.58      6.86 o 
  -3   4  15       18.71       25.64      3.87 o 
  -2   4  15        6.09       -0.66      2.18 o 
  -1   4  15      141.71      138.83      6.50 o 
   0   4  15       44.30       63.11      3.63 o 
   1   4  15       38.70       66.64      3.69 o 
   2   4  15        6.63        4.65      1.54 o 
   3   4  15      124.25       98.78      4.80 o 
   4   4  15       59.73       60.35      6.48 o 
   5   4  15     1368.01     1273.01     23.02 o 
   6   4  15       13.73       10.61      5.34 o 
   7   4  15      147.94      223.46     10.22 o 
   8   4  15       73.99       52.01      5.57 o 
   9   4  15       45.88       66.56      5.87 o 
  10   4  15        2.50        0.96      2.64 o 
  11   4  15       38.03       39.00      3.61 o 
  12   4  15        2.31        0.98      2.29 o 
  13   4  15       72.12       85.63      5.05 o 
 -15   5  15       32.21       33.48      4.26 o 
 -14   5  15        0.97       -1.50      2.93 o 
 -13   5  15        0.31       -0.57      2.70 o 
 -12   5  15       10.43       19.06      6.22 o 
 -11   5  15       10.71        0.55      3.68 o 
 -10   5  15      386.49      405.84     19.13 o 
  -9   5  15      730.37      797.57     27.03 o 
  -8   5  15      464.64      527.38     15.52 o 
  -7   5  15     1759.41     1709.64     26.34 o 
  -6   5  15        2.75        7.64      3.25 o 
  -5   5  15      162.81      107.92      9.72 o 
  -4   5  15      146.22      161.13     11.87 o 
  -3   5  15       99.64       80.92      5.80 o 
  -2   5  15       56.10       61.06      3.56 o 
  -1   5  15       17.16       20.27      2.82 o 
   0   5  15       44.11       65.14      5.31 o 
   1   5  15       15.25        4.32      1.98 o 
   2   5  15       30.84       47.69      4.54 o 
   3   5  15      269.11      163.86      5.85 o 
   4   5  15       23.07       32.68      3.34 o 
   5   5  15        1.67        4.28      4.11 o 
   6   5  15      112.79      128.99      7.93 o 
   7   5  15      200.68      213.93      9.79 o 
   8   5  15        6.77        6.32      2.88 o 
   9   5  15       20.34       29.33      4.25 o 
  10   5  15        8.81        3.68      2.41 o 
  11   5  15       86.75      112.90      5.52 o 
  12   5  15       39.79       43.31      3.60 o 
  13   5  15        2.96        3.31      2.72 o 
 -14   6  15        0.40       -0.58      1.46 o 
 -13   6  15        0.02        3.36      2.85 o 
 -12   6  15        1.35        2.91      2.70 o 
 -11   6  15        0.05       -0.22      3.12 o 
 -10   6  15        2.13        8.27      3.24 o 
  -9   6  15       82.57       71.19      6.11 o 
  -8   6  15        0.79        5.80      2.77 o 
  -7   6  15      399.29      377.47     17.62 o 
  -6   6  15        0.06        3.52      3.51 o 
  -5   6  15        7.84       16.18      5.45 o 
  -4   6  15        2.46        1.61      3.94 o 
  -3   6  15      168.38      161.65     12.56 o 
  -2   6  15      331.23      286.21     21.89 o 
  -1   6  15       65.31       75.29      4.78 o 
   0   6  15      479.31      465.40     13.98 o 
   1   6  15       43.23       25.73      4.27 o 
   2   6  15       10.44       17.64      3.64 o 
   3   6  15      185.56      136.03      7.81 o 
   4   6  15       34.80       27.52      3.91 o 
   5   6  15        0.03       -4.41      5.01 o 
   6   6  15      194.83      242.04     15.19 o 
   7   6  15        2.80        6.80      4.67 o 
   8   6  15       13.81       29.08      6.15 o 
   9   6  15       86.82      106.33      9.69 o 
  10   6  15       15.49       17.36      4.60 o 
  11   6  15        9.05       12.29      2.61 o 
  12   6  15       16.63       15.44      3.56 o 
 -12   7  15        1.71        0.32      2.02 o 
 -11   7  15        1.36        4.32      2.37 o 
 -10   7  15      123.49      113.22      9.98 o 
  -9   7  15        1.19       -1.64      5.02 o 
  -8   7  15      254.43      304.03     10.89 o 
  -7   7  15        7.28        4.91      3.34 o 
  -6   7  15      383.61      374.46     18.07 o 
  -5   7  15        8.40       10.47      4.26 o 
  -4   7  15      128.91      107.14     10.75 o 
  -3   7  15       37.22       49.59      7.58 o 
  -2   7  15       36.54       26.73      6.26 o 
  -1   7  15      221.08      211.06     14.40 o 
   0   7  15       57.91       71.07      6.26 o 
   1   7  15       46.81       54.51      5.33 o 
   2   7  15        0.23       -2.38      2.90 o 
   3   7  15        0.10        1.98      2.75 o 
   4   7  15       31.06       27.86      4.43 o 
   5   7  15       86.25       93.22      9.86 o 
   6   7  15      127.82      138.97     11.30 o 
   7   7  15        2.05        9.36      4.86 o 
   8   7  15        2.83        2.49      3.93 o 
   9   7  15        6.78       10.48      4.04 o 
  10   7  15        0.04        0.94      2.10 o 
  11   7  15        8.85        6.54      1.96 o 
 -11   8  15       13.82        8.40      3.40 o 
 -10   8  15       40.89       43.89      6.32 o 
  -9   8  15      150.72      197.33     11.77 o 
  -8   8  15      312.93      386.37     12.42 o 
  -7   8  15        2.43       11.41      6.85 o 
  -6   8  15      237.67      230.98      9.79 o 
  -5   8  15       49.07       55.37      7.39 o 
  -4   8  15        9.23        2.26      4.21 o 
  -3   8  15        1.67        2.99      3.83 o 
  -2   8  15       10.72        7.11      4.98 o 
  -1   8  15        1.77        8.77      4.55 o 
   0   8  15        0.42        2.92      5.18 o 
   1   8  15       21.53       24.91      4.07 o 
   2   8  15       35.05       19.16      3.62 o 
   3   8  15      228.47      263.09     10.51 o 
   4   8  15      142.72      131.25      7.37 o 
   5   8  15      258.37      265.50     14.58 o 
   6   8  15        1.79        9.07      4.38 o 
   7   8  15       29.05       27.21      5.49 o 
   8   8  15        8.48       13.77      4.51 o 
   9   8  15        3.92        0.36      2.58 o 
  10   8  15        0.18        0.91      1.55 o 
 -10   9  15        0.00        1.59      2.71 o 
  -9   9  15        4.51        8.73      3.86 o 
  -8   9  15        1.84        4.55      3.77 o 
  -7   9  15        2.11        2.55      2.27 o 
  -6   9  15       12.60       11.98      6.66 o 
  -5   9  15        4.37        3.34      4.55 o 
  -4   9  15       12.98       14.76      4.71 o 
  -3   9  15       14.24        6.66      4.23 o 
  -2   9  15       13.42       19.76      5.42 o 
  -1   9  15       49.86       52.81      7.38 o 
   0   9  15        1.03        0.87      3.85 o 
   1   9  15       67.97       48.03      4.37 o 
   2   9  15       25.26       29.34      3.77 o 
   3   9  15       24.22       37.19      4.02 o 
   4   9  15       48.80       43.38      5.32 o 
   5   9  15        3.58        6.25      3.47 o 
   6   9  15       80.40       67.02      6.66 o 
   7   9  15        0.91        1.46      2.76 o 
   8   9  15       35.80       47.65      4.62 o 
  -7  10  15      142.94      151.33      7.35 o 
  -6  10  15        1.30        1.59      1.85 o 
  -5  10  15      138.50      143.28      5.89 o 
  -4  10  15        9.67        7.59      2.53 o 
  -3  10  15       11.51        9.01      3.56 o 
  -2  10  15      123.44      141.30      9.42 o 
  -1  10  15       50.16       53.85      6.65 o 
   0  10  15      110.15      107.74      8.49 o 
   1  10  15        1.59        3.93      3.24 o 
   2  10  15       30.75       34.91      4.89 o 
   3  10  15       25.18       30.15      2.74 o 
   4  10  15       53.26       54.84      4.80 o 
   5  10  15       11.29       13.37      2.97 o 
 -16   0  16        5.50        5.34      2.32 o 
 -15   0  16       28.08       29.22      4.69 o 
 -14   0  16       38.55       33.63      5.60 o 
 -13   0  16      105.85       91.07      9.10 o 
 -12   0  16       62.80       55.06      7.73 o 
 -11   0  16      273.74      232.46     14.40 o 
 -10   0  16       32.73       10.20      5.11 o 
  -9   0  16      151.43      202.39      9.79 o 
  -8   0  16     1480.31     1254.28     32.64 o 
  -7   0  16       84.57       48.15      4.96 o 
  -6   0  16      126.47      101.49      7.95 o 
  -5   0  16        0.86        8.15      4.29 o 
  -4   0  16     1312.00     1148.08     28.36 o 
  -3   0  16      141.77       99.72      8.25 o 
  -2   0  16     1072.40      670.88     14.54 o 
  -1   0  16       87.56      137.77     10.80 o 
   0   0  16     1218.14     1339.04     19.47 o 
   2   0  16     1264.71     1076.24     26.10 o 
   3   0  16       10.97        2.50      3.51 o 
   4   0  16        0.88        5.60      2.33 o 
   5   0  16      296.66      158.54      6.36 o 
   6   0  16      130.94       69.28      4.66 o 
   7   0  16      375.95      277.97     12.65 o 
   9   0  16      526.51      507.61     19.40 o 
  10   0  16       49.35       37.52      4.84 o 
  11   0  16      503.93      616.75     23.56 o 
  12   0  16       51.29       68.61      8.33 o 
  13   0  16        0.51        5.30      3.21 o 
  14   0  16        0.71       -1.30      3.04 o 
  15   0  16       12.38       10.84      2.82 o 
 -16   1  16        0.50       -0.28      2.34 o 
 -15   1  16        4.39        5.67      3.11 o 
 -14   1  16       85.98       60.62      4.98 o 
 -13   1  16        3.34        1.85      2.61 o 
 -12   1  16       90.54       90.52      6.70 o 
 -11   1  16       48.74       52.87      5.30 o 
 -10   1  16      601.82      579.87     18.30 o 
  -9   1  16     1032.89      930.50     14.36 o 
  -8   1  16      509.39      550.48     14.15 o 
  -7   1  16      254.46      252.36      6.40 o 
  -6   1  16      602.62      561.66     17.52 o 
  -5   1  16       42.41       46.34      4.78 o 
  -4   1  16      145.69      137.70      7.33 o 
  -3   1  16      147.72      157.51      7.45 o 
  -2   1  16     2478.39     3002.54     30.26 o 
  -1   1  16       71.99       59.87      4.80 o 
   1   1  16      349.16      458.67     12.17 o 
   2   1  16       22.96       30.62      3.65 o 
   3   1  16        2.82       10.04      2.65 o 
   4   1  16       50.43       41.80      2.62 o 
   5   1  16        4.90        5.87      1.47 o 
   6   1  16      238.76      245.25      7.10 o 
   7   1  16      124.23      108.86      4.97 o 
   8   1  16      164.82      153.83      8.87 o 
   9   1  16       53.97       80.81      5.37 o 
  10   1  16        2.12        8.51      2.88 o 
  11   1  16        8.07        8.24      2.77 o 
  12   1  16       61.85       66.66      5.60 o 
  13   1  16       35.97       39.83      4.11 o 
  14   1  16        4.63        5.13      1.91 o 
  15   1  16        3.27        5.47      2.56 o 
 -16   2  16        1.29        6.26      2.75 o 
 -15   2  16        9.93        3.88      1.88 o 
 -14   2  16       65.40       73.85      6.29 o 
 -13   2  16       35.21       30.52      3.96 o 
 -12   2  16        4.62        2.96      2.68 o 
 -11   2  16       15.21        9.91      3.03 o 
 -10   2  16      642.39      720.51     14.17 o 
  -9   2  16     1425.36     1600.74     29.13 o 
  -8   2  16     1094.68     1076.11     13.35 o 
  -7   2  16     1327.13     1112.39     12.43 o 
  -6   2  16       14.11       17.91      1.93 o 
  -5   2  16      886.15      757.11     18.75 o 
  -4   2  16       19.84       55.01      4.91 o 
  -3   2  16      444.40      567.54     13.61 o 
  -2   2  16       65.17       63.27      7.26 o 
  -1   2  16     1139.86     1234.32     28.58 o 
   0   2  16       14.27        5.55      3.63 o 
   1   2  16      135.21       57.54      4.56 o 
   2   2  16      211.52      276.79      9.64 o 
   3   2  16        5.08        8.53      1.79 o 
   4   2  16       92.70       61.22      3.52 o 
   5   2  16       10.12       23.09      2.98 o 
   6   2  16       69.22      108.86      4.92 o 
   7   2  16       13.36       19.79      3.15 o 
   8   2  16      364.00      495.53     10.50 o 
   9   2  16        4.76        7.29      2.35 o 
  10   2  16      272.68      283.34      9.27 o 
  11   2  16        4.66        2.76      2.29 o 
  12   2  16        2.54        2.77      2.06 o 
  13   2  16       10.49       14.01      2.68 o 
  14   2  16        1.28        8.53      1.97 o 
 -16   3  16        0.55       -0.02      2.23 o 
 -15   3  16       12.52       12.78      2.40 o 
 -14   3  16       35.84       41.54      3.91 o 
 -13   3  16      180.85      191.56      8.39 o 
 -12   3  16        1.85        9.15     10.67 o 
 -11   3  16       71.96       63.68      6.24 o 
 -10   3  16       79.93       61.52      5.96 o 
  -9   3  16       88.95       84.53      9.28 o 
  -8   3  16       40.76       52.30      4.34 o 
  -7   3  16        3.82        9.34      1.80 o 
  -6   3  16       61.11       60.63      3.04 o 
  -5   3  16      148.21       98.93      3.74 o 
  -4   3  16       15.77       13.53      1.69 o 
  -3   3  16      670.43      481.07     10.96 o 
  -2   3  16      822.78      677.36     21.95 o 
  -1   3  16     1186.02     1065.00     27.23 o 
   0   3  16      122.59       95.23      9.00 o 
   1   3  16       52.96       13.84      2.99 o 
   2   3  16       61.21       72.01      3.37 o 
   3   3  16      195.66      181.63      5.20 o 
   4   3  16      348.24      225.54      7.86 o 
   5   3  16      107.00      102.41      5.61 o 
   6   3  16      151.66      129.38      7.63 o 
   7   3  16       98.68       44.92      5.19 o 
   8   3  16      111.23      101.38      7.05 o 
   9   3  16        3.75       11.33      2.84 o 
  10   3  16      519.30      575.28     12.58 o 
  11   3  16       89.28       71.76      5.74 o 
  12   3  16       82.57       72.55      5.34 o 
  13   3  16       19.04       27.56      3.27 o 
  14   3  16        4.72       -1.04      2.67 o 
 -15   4  16        8.10        6.79      3.19 o 
 -14   4  16       30.47       25.18      3.51 o 
 -13   4  16      128.57      143.97     10.59 o 
 -12   4  16       25.24       22.56      4.12 o 
 -11   4  16       21.55       32.09      4.53 o 
 -10   4  16       13.03        7.11      3.87 o 
  -9   4  16      118.80      101.68      7.35 o 
  -8   4  16       44.25       52.95      5.78 o 
  -7   4  16      151.38      225.67      9.83 o 
  -6   4  16      266.00      270.70      8.84 o 
  -5   4  16      270.20      260.18      8.13 o 
  -4   4  16        7.45       18.53      2.30 o 
  -3   4  16      309.26      283.50      6.68 o 
  -2   4  16      474.49      513.25      8.04 o 
  -1   4  16      888.67      921.10     11.77 o 
   0   4  16       21.20       39.50      2.77 o 
   1   4  16      164.90      121.04      4.57 o 
   2   4  16      229.34      239.20      6.12 o 
   3   4  16      459.79      491.40      9.88 o 
   4   4  16       61.16       32.71      5.47 o 
   5   4  16     2519.22     2400.57     32.07 o 
   6   4  16       44.88       32.20      9.93 o 
   7   4  16       81.98       87.47      6.74 o 
   8   4  16       40.37       28.76      4.40 o 
   9   4  16       92.77       93.90      7.50 o 
  10   4  16       34.60       49.45      4.06 o 
  11   4  16      191.50      208.29      8.83 o 
  12   4  16       42.31       51.29      4.32 o 
  13   4  16       92.73       92.12      4.73 o 
 -15   5  16        2.06       -0.55      2.15 o 
 -14   5  16        4.18        7.01      1.68 o 
 -13   5  16        5.20        3.72      3.25 o 
 -12   5  16        0.13        0.68      3.12 o 
 -11   5  16       33.54       38.12      4.88 o 
 -10   5  16      244.87      274.68     12.58 o 
  -9   5  16      617.18      671.24     17.16 o 
  -8   5  16      885.82      988.04     16.63 o 
  -7   5  16      914.69      924.96     19.59 o 
  -6   5  16      707.25      652.57     16.37 o 
  -5   5  16       25.48       14.56      4.44 o 
  -4   5  16       56.38       33.42      5.98 o 
  -3   5  16       64.20       54.83      7.34 o 
  -2   5  16      234.41      186.34      5.44 o 
  -1   5  16        7.58        2.76      1.81 o 
   0   5  16        4.83        2.32      2.39 o 
   1   5  16        4.55        9.97      1.97 o 
   2   5  16      299.48      286.42      9.04 o 
   3   5  16        1.33        1.19      2.10 o 
   4   5  16       55.31       64.68      4.69 o 
   5   5  16       13.64       17.51      4.36 o 
   6   5  16       58.38       54.76      5.69 o 
   7   5  16      295.68      369.13     12.68 o 
   8   5  16        8.76       23.49      4.07 o 
   9   5  16       19.40       14.06      3.32 o 
  10   5  16       23.86       19.60      2.73 o 
  11   5  16      102.27      104.80      4.57 o 
  12   5  16        8.28       11.77      2.28 o 
  13   5  16       16.74       14.51      2.89 o 
 -14   6  16       20.87       16.79      3.03 o 
 -13   6  16       55.14       68.05      5.92 o 
 -12   6  16        4.62        6.25      2.63 o 
 -11   6  16       27.93       27.15      3.98 o 
 -10   6  16      174.33      208.73      9.13 o 
  -9   6  16       48.65       51.36      5.59 o 
  -8   6  16      297.40      314.56     10.33 o 
  -7   6  16        8.54        7.32      4.36 o 
  -6   6  16      261.27      272.25     15.77 o 
  -5   6  16      130.36       96.59      9.79 o 
  -4   6  16        6.00        4.45      3.92 o 
  -3   6  16       23.26       12.13      5.31 o 
  -2   6  16        7.96        3.26      4.19 o 
  -1   6  16       62.04       29.08      6.50 o 
   0   6  16        1.54        6.64      3.00 o 
   1   6  16      149.19      103.45      7.89 o 
   2   6  16       17.13       14.17      4.19 o 
   3   6  16       12.37        9.59      3.42 o 
   4   6  16       72.42       83.77      6.65 o 
   5   6  16       25.10       26.58      6.51 o 
   6   6  16        2.25        6.25      5.01 o 
   7   6  16       14.53       10.99      5.21 o 
   8   6  16        6.77        7.16      4.65 o 
   9   6  16       53.89       69.12      7.69 o 
  10   6  16      169.02      222.14      8.38 o 
  11   6  16        3.93        8.15      2.25 o 
  12   6  16       64.35       57.44      4.94 o 
 -12   7  16       21.46       31.13      4.66 o 
 -11   7  16        4.16        8.18      4.51 o 
 -10   7  16       10.17       22.60      5.83 o 
  -9   7  16       82.62       86.49      9.18 o 
  -8   7  16       11.90        3.58      2.95 o 
  -7   7  16        0.17        4.97      3.40 o 
  -6   7  16       57.52       61.55      7.70 o 
  -5   7  16       21.31       24.07      6.12 o 
  -4   7  16       32.41       33.99      6.49 o 
  -3   7  16       11.67       17.17      5.65 o 
  -2   7  16       13.51       20.95      6.04 o 
  -1   7  16        0.08        8.44      3.13 o 
   0   7  16      134.21      153.13      8.32 o 
   1   7  16        0.68        0.54      2.80 o 
   2   7  16       48.41       50.09      5.27 o 
   3   7  16        1.19        5.45      3.02 o 
   4   7  16      903.58     1034.27     20.45 o 
   5   7  16      206.33      242.28     14.69 o 
   6   7  16      287.46      279.02     15.35 o 
   7   7  16       49.67       59.84      7.54 o 
   8   7  16       21.48       15.47      4.73 o 
   9   7  16        0.04        2.30      3.30 o 
  10   7  16        0.54        2.96      2.00 o 
  11   7  16       14.23       14.53      2.85 o 
 -11   8  16        3.35        2.70      2.93 o 
 -10   8  16        7.05       11.10      4.35 o 
  -9   8  16      106.15      117.25      9.09 o 
  -8   8  16      174.73      173.04      7.20 o 
  -7   8  16       94.51      100.35      6.32 o 
  -6   8  16      201.20      231.66      9.62 o 
  -5   8  16       91.03       83.96      8.73 o 
  -4   8  16       90.65      110.24     10.06 o 
  -3   8  16       35.01       28.44      6.18 o 
  -2   8  16        4.27        1.51      3.74 o 
  -1   8  16       38.17       26.89      5.94 o 
   0   8  16        1.69        2.35      2.45 o 
   1   8  16       82.80       95.50      6.59 o 
   2   8  16        4.75       21.57      3.68 o 
   3   8  16      196.06      206.98      9.10 o 
   4   8  16       48.67       47.12      6.25 o 
   5   8  16      287.23      275.02     14.36 o 
   6   8  16      158.86      177.05     11.40 o 
   7   8  16      133.97      140.10      9.65 o 
   8   8  16       19.73       15.88      3.94 o 
   9   8  16        1.12        4.22      1.89 o 
  -9   9  16       22.90       33.79      4.63 o 
  -8   9  16       12.09       23.33      4.61 o 
  -7   9  16        0.03       -2.16      2.44 o 
  -6   9  16        5.66        4.71      7.54 o 
  -5   9  16        0.11       -0.65      3.90 o 
  -4   9  16        0.53        8.24      3.90 o 
  -3   9  16      109.41      135.90     10.37 o 
  -2   9  16       50.95       57.34      7.19 o 
  -1   9  16       73.92       92.01      8.79 o 
   0   9  16       19.60       16.68      4.80 o 
   1   9  16        1.08       -0.35      3.42 o 
   2   9  16        6.90        2.59      2.20 o 
   3   9  16       21.32       19.89      3.29 o 
   4   9  16        6.80        5.76      3.59 o 
   5   9  16       38.96       43.01      5.37 o 
   6   9  16        1.13        2.02      2.88 o 
   7   9  16       61.08       72.20      5.74 o 
  -6  10  16        9.96       11.73      3.37 o 
  -5  10  16       13.66       14.97      2.38 o 
  -4  10  16        0.46       -0.23      6.08 o 
  -3  10  16        0.00       -1.32      4.55 o 
  -2  10  16       16.64       26.84      4.83 o 
  -1  10  16       54.36       79.21      7.25 o 
   0  10  16       11.36       13.91      4.24 o 
   1  10  16        3.01        4.33      3.13 o 
   2  10  16       11.44        6.14      2.71 o 
 -16   1  17        1.61        1.20      2.13 o 
 -15   1  17        1.43        0.46      2.76 o 
 -14   1  17      103.92      102.08      5.93 o 
 -13   1  17        2.24        2.07      3.68 o 
 -12   1  17      141.87      159.77      8.35 o 
 -11   1  17      103.13      107.18      7.08 o 
 -10   1  17        0.00        1.73      3.33 o 
  -9   1  17     1876.86     2027.13     29.61 o 
  -8   1  17      514.61      510.39     10.74 o 
  -7   1  17     1564.42     1160.36     12.47 o 
  -6   1  17       18.36        9.78      1.61 o 
  -5   1  17      795.35      462.50      7.25 o 
  -4   1  17      152.28      183.96      5.31 o 
  -3   1  17      934.93      995.48     18.58 o 
  -2   1  17      132.99      159.69      6.17 o 
  -1   1  17     2621.82     2606.40     42.84 o 
   0   1  17       27.59       15.08      3.44 o 
   2   1  17        6.70        6.95      2.14 o 
   3   1  17       97.63      121.35      4.34 o 
   4   1  17        4.68        1.83      1.51 o 
   5   1  17      761.17      600.58     11.03 o 
   6   1  17        1.06        2.32      3.64 o 
   7   1  17      101.86      135.51      6.53 o 
   8   1  17        9.34        4.19      3.24 o 
   9   1  17      285.96      314.38      9.80 o 
  10   1  17       71.40       76.81      5.09 o 
  11   1  17        0.47        1.10      2.27 o 
  12   1  17        1.72        5.92      2.67 o 
  13   1  17        5.76       -0.36      2.08 o 
  14   1  17        0.25        0.38      1.78 o 
 -16   2  17        0.07        2.36      2.32 o 
 -15   2  17       37.23       45.85      5.71 o 
 -14   2  17       17.21       23.60      4.92 o 
 -13   2  17        0.13       -4.29      4.29 o 
 -12   2  17        9.92        8.27      2.93 o 
 -11   2  17       53.38       56.41      4.30 o 
 -10   2  17      100.82      127.53      6.46 o 
  -9   2  17        1.57       10.87      9.41 o 
  -8   2  17      820.00      718.08     14.11 o 
  -7   2  17      129.88      102.51      4.07 o 
  -6   2  17      336.51      215.24      5.54 o 
  -5   2  17      157.89      109.62      3.89 o 
  -4   2  17       66.34       63.12      2.81 o 
  -3   2  17      112.32       62.95      3.31 o 
  -2   2  17      316.99      267.14     14.52 o 
  -1   2  17      751.57      824.45     24.38 o 
   0   2  17       12.15        6.84      2.33 o 
   2   2  17       40.83       26.39      2.09 o 
   3   2  17       37.34       29.31      2.16 o 
   4   2  17       63.50       32.28      3.05 o 
   5   2  17      707.02      625.03     11.30 o 
   6   2  17      116.41       93.44      5.50 o 
   7   2  17       41.17       19.15      5.20 o 
   8   2  17        0.36        1.42      1.90 o 
   9   2  17        4.97        5.10      2.34 o 
  10   2  17        3.58        5.02      2.27 o 
  11   2  17        0.10       -2.19      2.21 o 
  12   2  17      192.55      183.80      6.44 o 
  13   2  17        0.01        0.03      2.04 o 
  14   2  17       14.03        9.96      3.00 o 
 -16   3  17       41.51       38.97      4.00 o 
 -15   3  17       18.77       30.68      4.68 o 
 -14   3  17       22.31       30.98      5.61 o 
 -13   3  17      121.43      123.65      9.98 o 
 -12   3  17      114.48      122.56      7.25 o 
 -11   3  17        4.51        5.05      3.18 o 
 -10   3  17      339.19      324.63     12.07 o 
  -9   3  17      420.46      551.30     13.75 o 
  -8   3  17      126.72       98.32      5.67 o 
  -7   3  17      372.52      284.95      6.41 o 
  -6   3  17       26.81       28.48      2.27 o 
  -5   3  17      201.79      167.40      5.35 o 
  -4   3  17        1.48       13.80      2.16 o 
  -3   3  17       38.87       51.82      2.57 o 
  -2   3  17      826.62      877.53     11.04 o 
  -1   3  17      100.03       81.70      3.43 o 
   0   3  17      199.70      145.52      5.86 o 
   1   3  17       28.37       11.62      1.83 o 
   2   3  17       88.62      105.34      4.10 o 
   3   3  17      518.73      349.31      7.36 o 
   4   3  17       19.68        8.57      2.55 o 
   5   3  17      379.48      427.32     13.88 o 
   6   3  17      109.30       69.45     11.15 o 
   7   3  17       73.16      103.99      7.27 o 
   8   3  17       74.34       47.94      5.31 o 
   9   3  17        4.32        7.34      2.37 o 
  10   3  17       36.81       47.49      3.89 o 
  11   3  17        3.17        5.08      2.77 o 
  12   3  17        3.23        6.49      2.55 o 
  13   3  17       39.75       48.42      5.32 o 
 -15   4  17       28.81       25.20      4.02 o 
 -14   4  17       15.89       17.13      4.25 o 
 -13   4  17       11.60       17.17      4.77 o 
 -12   4  17        6.52        6.05      3.95 o 
 -11   4  17        0.06        7.27      8.76 o 
 -10   4  17      100.35      132.77      8.01 o 
  -9   4  17      704.45      733.65     18.06 o 
  -8   4  17      109.17      119.90      6.24 o 
  -7   4  17      251.60      269.83      9.00 o 
  -6   4  17       99.79       73.35      4.77 o 
  -5   4  17      152.71      142.55      6.41 o 
  -4   4  17        1.60       13.63      2.30 o 
  -3   4  17      275.67      307.79      7.05 o 
  -2   4  17      423.26      402.90      8.08 o 
  -1   4  17      143.86      129.51      4.73 o 
   0   4  17        8.72        6.24      1.73 o 
   1   4  17     1036.38     1076.32     13.11 o 
   2   4  17      120.57      140.14      5.77 o 
   3   4  17      165.93      150.46      5.78 o 
   4   4  17     1467.04     1310.97     19.32 o 
   5   4  17      386.63      365.35     13.00 o 
   6   4  17      604.22      639.25     17.00 o 
   7   4  17      203.19      206.34      9.95 o 
   8   4  17      183.03      165.98      8.82 o 
   9   4  17        3.84        9.33      3.25 o 
  10   4  17       27.05       32.29      3.35 o 
  11   4  17        0.00       -1.39      2.25 o 
  12   4  17      120.26      117.50      6.70 o 
  13   4  17       34.89       46.70      4.26 o 
 -14   5  17        1.09        5.75      2.81 o 
 -13   5  17        6.77        7.62      3.44 o 
 -12   5  17        0.00        1.57      2.98 o 
 -11   5  17       18.82       15.33      4.44 o 
 -10   5  17       45.01       61.41      5.76 o 
  -9   5  17      229.74      202.29      9.63 o 
  -8   5  17      241.30      244.12      8.49 o 
  -7   5  17      405.94      346.72     10.09 o 
  -6   5  17      556.91      525.60     14.85 o 
  -5   5  17      157.66      165.70     12.80 o 
  -4   5  17        3.43        5.06      4.18 o 
  -3   5  17        0.69        4.66      3.90 o 
  -2   5  17       39.58       38.37      4.44 o 
  -1   5  17        5.80       -0.07      1.85 o 
   0   5  17      127.12      136.39      7.71 o 
   1   5  17       18.43       22.42      3.14 o 
   2   5  17      290.20      240.51      8.38 o 
   3   5  17       71.64       91.42      5.45 o 
   4   5  17      330.56      310.60      9.48 o 
   5   5  17      350.63      367.00     12.79 o 
   6   5  17      243.36      177.77      9.18 o 
   7   5  17       37.74       42.77      5.06 o 
   8   5  17        0.32        4.44      2.95 o 
   9   5  17        1.54        4.35      2.51 o 
  10   5  17       22.20       17.28      2.53 o 
  11   5  17        2.77        6.52      1.72 o 
  12   5  17        4.18        7.95      2.84 o 
 -13   6  17       27.06       35.70      4.32 o 
 -12   6  17        3.49        6.84      2.56 o 
 -11   6  17       47.23       55.13      4.78 o 
 -10   6  17       13.06       12.95      3.72 o 
  -9   6  17       11.53       14.04      3.81 o 
  -8   6  17      271.93      375.11     10.15 o 
  -7   6  17      600.69      630.15     16.47 o 
  -6   6  17      121.58      128.13     11.27 o 
  -5   6  17       69.65       65.82      8.81 o 
  -4   6  17       43.02       51.90      7.51 o 
  -3   6  17        8.65        4.95      3.95 o 
  -2   6  17       14.27       10.14      4.93 o 
  -1   6  17       66.62       69.31      5.82 o 
   0   6  17        3.78        6.23      3.22 o 
   1   6  17        4.17        4.84      2.69 o 
   2   6  17      278.02      235.54     11.00 o 
   3   6  17      267.93      259.70     10.95 o 
   4   6  17     1133.10     1225.73     22.73 o 
   5   6  17      144.30      141.60     12.12 o 
   6   6  17       44.66       43.33      7.72 o 
   7   6  17       20.00       36.60      6.48 o 
   8   6  17        0.63       -1.31      3.81 o 
   9   6  17        4.25        7.05      4.05 o 
  10   6  17        6.56       11.38      2.50 o 
  11   6  17       36.44       33.49      2.78 o 
 -12   7  17        0.93        0.60      2.81 o 
 -11   7  17       27.06       32.41      5.06 o 
 -10   7  17       11.79       37.14      6.34 o 
  -9   7  17       15.52       26.58      5.98 o 
  -8   7  17       16.16       20.53      3.40 o 
  -7   7  17      133.65      139.76      7.73 o 
  -6   7  17        3.75        6.37      4.80 o 
  -5   7  17       57.64       65.52      8.15 o 
  -4   7  17        5.03       20.10      5.23 o 
  -3   7  17        0.41        2.14      3.79 o 
  -2   7  17       10.78        5.35      3.87 o 
  -1   7  17       39.04       44.72      4.77 o 
   0   7  17       12.99       18.34      3.57 o 
   1   7  17       37.60       29.72      4.21 o 
   2   7  17       20.64       35.48      4.61 o 
   3   7  17      211.02      215.44      9.75 o 
   4   7  17       11.29        9.05      6.21 o 
   5   7  17      333.88      404.06     18.21 o 
   6   7  17       90.28      104.64      9.81 o 
   7   7  17      119.28      132.42     10.06 o 
   8   7  17        2.49        2.80      3.14 o 
   9   7  17        5.25       10.35      3.48 o 
  10   7  17       45.96       47.00      3.26 o 
 -11   8  17       16.72       23.76      3.64 o 
 -10   8  17        2.41        5.17      3.54 o 
  -9   8  17       48.00       45.91      6.15 o 
  -8   8  17       22.06       10.05      2.57 o 
  -7   8  17      416.01      485.29     12.34 o 
  -6   8  17        3.96        6.98      9.83 o 
  -5   8  17      246.54      277.70     14.74 o 
  -4   8  17       17.92       23.51      5.85 o 
  -3   8  17        3.76        4.87      4.39 o 
  -2   8  17      125.85      185.08     12.96 o 
  -1   8  17       72.08       74.41      8.94 o 
   0   8  17       13.19       10.63      3.11 o 
   1   8  17       42.65       50.95      5.04 o 
   2   8  17        1.46        2.26      2.87 o 
   3   8  17       97.62       84.20      5.89 o 
   4   8  17        8.33       11.95      4.06 o 
   5   8  17        4.49        9.80      4.25 o 
   6   8  17       17.93       16.07      4.72 o 
   7   8  17       17.94       15.25      4.18 o 
   8   8  17        1.39        8.31      3.31 o 
   9   8  17        0.31        3.69      1.55 o 
  -9   9  17        0.33        5.24      3.06 o 
  -8   9  17        4.85       15.19      3.99 o 
  -7   9  17       22.88       25.81      4.31 o 
  -6   9  17       57.43       42.55      3.72 o 
  -5   9  17        0.06       -3.33      6.45 o 
  -4   9  17        2.61        6.56      4.11 o 
  -3   9  17        3.50        5.67      3.91 o 
  -2   9  17       41.03       30.70      5.53 o 
  -1   9  17       96.58       98.54      8.77 o 
   0   9  17        9.04       21.99      5.08 o 
   1   9  17       25.76       33.13      5.85 o 
   2   9  17        1.99        2.95      2.29 o 
   3   9  17      182.20      207.43      7.37 o 
   4   9  17       83.89       92.52      7.22 o 
   5   9  17       21.96       29.50      4.51 o 
   6   9  17       17.46       19.41      3.53 o 
   7   9  17        4.40        3.54      2.47 o 
  -5  10  17       22.26       17.57      2.64 o 
  -4  10  17       24.98       27.16      6.35 o 
  -3  10  17        0.29        0.66      2.52 o 
  -2  10  17       96.73      120.02      7.94 o 
  -1  10  17        7.28        7.74      3.33 o 
   0  10  17        9.05        6.77      3.16 o 
   1  10  17       23.67       17.93      3.15 o 
 -15   0  18       47.20       53.82      5.28 o 
 -14   0  18        6.17       12.19      4.11 o 
 -13   0  18       27.59       28.33      5.66 o 
 -12   0  18        2.06       10.97      5.13 o 
 -11   0  18        3.86       -2.17      4.53 o 
 -10   0  18      442.22      356.87     17.95 o 
  -9   0  18      130.92      146.15     12.31 o 
  -8   0  18     1537.30     1302.72     33.64 o 
  -7   0  18      471.07      470.12     10.00 o 
  -6   0  18       23.42       58.05      3.75 o 
  -5   0  18       11.61       33.21      3.65 o 
  -4   0  18      307.82      205.56      7.62 o 
  -3   0  18       67.24       51.70      3.41 o 
  -2   0  18     2004.28     2093.95     21.30 o 
  -1   0  18       27.56       15.43      2.13 o 
   0   0  18      150.75      122.79      5.59 o 
   1   0  18       94.45       67.74      3.39 o 
   2   0  18     1069.36      831.83     12.38 o 
   3   0  18      346.13      409.07      9.16 o 
   4   0  18       35.40       14.46      3.27 o 
   5   0  18       64.66       68.76      5.03 o 
   6   0  18      973.36     1119.75     22.11 o 
   7   0  18      257.86      275.53     16.14 o 
   8   0  18        3.68        2.31      4.00 o 
   9   0  18      333.74      309.36     17.20 o 
  10   0  18      210.12      176.45     12.77 o 
  11   0  18       19.98       13.37      4.78 o 
  12   0  18        0.60       -2.17      3.22 o 
  13   0  18       77.47       65.66      6.36 o 
  14   0  18        3.88        8.80      2.59 o 
 -15   1  18        0.04       -1.31      2.69 o 
 -14   1  18        0.62        3.87      3.78 o 
 -13   1  18       25.91       20.92      4.36 o 
 -12   1  18        3.76        2.15      2.56 o 
 -11   1  18       46.39       38.80      4.53 o 
 -10   1  18       59.49       68.06      6.21 o 
  -9   1  18     4332.83     4229.74     43.93 o 
  -8   1  18      154.26      157.28      7.26 o 
  -7   1  18     2135.81     1960.56     25.72 o 
  -6   1  18      640.23      684.62      9.08 o 
  -5   1  18      463.15      382.82      6.72 o 
  -4   1  18       94.92      131.48      4.00 o 
  -3   1  18      254.91      281.11      4.90 o 
  -2   1  18       85.28       86.53      2.70 o 
  -1   1  18      183.83      258.13      4.94 o 
   0   1  18       12.99       33.22      1.91 o 
   1   1  18      451.08      444.31      6.76 o 
   2   1  18      781.87      852.79      8.85 o 
   3   1  18      155.77      154.12      4.31 o 
   4   1  18     3460.22     2975.56     21.66 o 
   5   1  18      140.16      154.17      6.95 o 
   6   1  18      594.74      651.75     13.83 o 
   7   1  18       71.89       69.59      5.08 o 
   8   1  18        3.68        1.88      2.38 o 
   9   1  18       80.75       90.25      6.69 o 
  10   1  18        1.27       -1.45      2.99 o 
  11   1  18       55.62       63.03      5.40 o 
  12   1  18        0.13        1.94      2.48 o 
  13   1  18        0.40       -1.05      1.83 o 
  14   1  18        2.28        1.46      2.19 o 
 -15   2  18      108.51      102.53      7.51 o 
 -14   2  18        1.00       -0.79      3.30 o 
 -13   2  18        0.05        2.88      3.51 o 
 -12   2  18        3.49        1.36      2.46 o 
 -11   2  18        3.09        1.64      2.66 o 
 -10   2  18      764.09      776.82     18.26 o 
  -9   2  18       15.56       14.20      4.64 o 
  -8   2  18     6002.70     5686.54     45.98 o 
  -7   2  18      230.97      257.88      9.21 o 
  -6   2  18      690.62      551.27      8.83 o 
  -5   2  18      291.41      414.39      7.62 o 
  -4   2  18      122.70       56.64      3.30 o 
  -3   2  18        3.21        7.33      1.56 o 
  -2   2  18      411.43      411.22      6.30 o 
  -1   2  18        0.53       -1.08      1.23 o 
   0   2  18       56.46       86.66      3.00 o 
   1   2  18      681.49      903.49      9.79 o 
   2   2  18      138.07      111.81      3.65 o 
   3   2  18     2829.78     2769.45     19.87 o 
   4   2  18        5.17       13.12      3.06 o 
   5   2  18     3626.22     3312.23     30.51 o 
   6   2  18      406.98      303.34      9.72 o 
   7   2  18        2.85        7.75      2.57 o 
   8   2  18       21.86       13.27      2.38 o 
   9   2  18       29.36       24.44      2.67 o 
  10   2  18       98.12      102.00      5.39 o 
  11   2  18        0.02       -1.42      1.95 o 
  12   2  18       19.25       16.42      2.98 o 
  13   2  18        3.99       11.15      3.64 o 
 -15   3  18       20.18       17.78      3.56 o 
 -14   3  18       94.97      113.92      8.51 o 
 -13   3  18       36.41       34.50      5.91 o 
 -12   3  18       81.84       58.88      5.21 o 
 -11   3  18        0.18        2.60      7.41 o 
 -10   3  18        0.26        2.45      3.72 o 
  -9   3  18      784.11      686.62     13.85 o 
  -8   3  18      152.63      155.23      6.00 o 
  -7   3  18      590.37      565.61      9.77 o 
  -6   3  18      397.75      450.94      9.81 o 
  -5   3  18       81.31       54.55      3.34 o 
  -4   3  18        5.05       11.08      2.09 o 
  -3   3  18       63.44       55.74      2.84 o 
  -2   3  18      609.75      564.09      8.06 o 
  -1   3  18      238.78      263.34      6.08 o 
   0   3  18      619.04      518.66      9.17 o 
   1   3  18      749.57      693.25     10.56 o 
   2   3  18       25.57       37.13      3.10 o 
   3   3  18      190.42      183.14      5.64 o 
   4   3  18       97.19       62.18      6.03 o 
   5   3  18      440.59      406.95     13.72 o 
   6   3  18      297.14      287.36     11.79 o 
   7   3  18      504.85      531.06     15.60 o 
   8   3  18        3.78        3.11      2.89 o 
   9   3  18      108.84       94.85      5.29 o 
  10   3  18      112.08      102.29      6.43 o 
  11   3  18       71.68       82.85      5.47 o 
  12   3  18        0.01        1.00      2.14 o 
  13   3  18        6.48       17.87      3.44 o 
 -15   4  18       98.98      132.89      7.16 o 
 -14   4  18        2.63        5.84      3.20 o 
 -13   4  18       15.41       30.01      5.31 o 
 -12   4  18        0.18       -2.29      2.88 o 
 -11   4  18       70.07       69.01      5.85 o 
 -10   4  18      306.55      385.83     12.73 o 
  -9   4  18       39.19       65.90      6.27 o 
  -8   4  18     1183.22     1166.52     17.97 o 
  -7   4  18       50.27       47.63      4.39 o 
  -6   4  18      594.58      629.22     13.16 o 
  -5   4  18      213.02      134.75      6.30 o 
  -4   4  18       53.39       83.64      4.43 o 
  -3   4  18       64.11       66.70      4.40 o 
  -2   4  18        4.11        0.86      1.81 o 
  -1   4  18      127.79       90.66      4.06 o 
   0   4  18       39.62       37.53      3.14 o 
   1   4  18      157.74      114.85      4.62 o 
   2   4  18      189.04      185.79      7.50 o 
   3   4  18        0.33        8.57      3.02 o 
   4   4  18      533.74      499.77     11.98 o 
   5   4  18      103.11      103.03      7.58 o 
   6   4  18      106.78       58.31      6.16 o 
   7   4  18        1.71       -0.41      3.21 o 
   8   4  18       15.80       10.83      3.77 o 
   9   4  18       45.82       42.01      3.72 o 
  10   4  18      165.93      185.00      6.46 o 
  11   4  18       29.84       31.01      3.44 o 
  12   4  18       59.70       58.70      3.80 o 
 -14   5  18        9.80        9.48      2.83 o 
 -13   5  18       20.74       18.17      4.09 o 
 -12   5  18        1.59       -0.44      2.38 o 
 -11   5  18       12.49       11.88      3.23 o 
 -10   5  18       31.88       41.07      4.77 o 
  -9   5  18      767.50      829.31     26.17 o 
  -8   5  18        1.35        4.30      2.97 o 
  -7   5  18     1062.78     1193.06     24.96 o 
  -6   5  18       24.55       40.14      4.91 o 
  -5   5  18       48.57       81.80      9.29 o 
  -4   5  18        0.20        6.77      4.64 o 
  -3   5  18        2.58        2.83      3.71 o 
  -2   5  18       64.25       50.25      5.09 o 
  -1   5  18        0.21       -0.06      2.20 o 
   0   5  18       18.38       22.72      4.15 o 
   1   5  18       87.93       55.50      4.36 o 
   2   5  18      919.39      985.49     16.86 o 
   3   5  18        0.81        7.22      3.09 o 
   4   5  18     2175.92     2256.55     24.99 o 
   5   5  18       74.32       75.61      6.79 o 
   6   5  18      633.95      609.83     16.04 o 
   7   5  18      296.34      270.95     10.63 o 
   8   5  18       39.26       50.53      4.86 o 
   9   5  18       16.39       31.77      3.15 o 
  10   5  18        9.58       12.02      2.11 o 
  11   5  18       12.27        4.12      3.30 o 
 -13   6  18       39.00       49.94      4.42 o 
 -12   6  18       43.28       53.59      3.90 o 
 -11   6  18        5.35       17.62      3.27 o 
 -10   6  18       12.89       34.39      4.27 o 
  -9   6  18       17.95       31.91      4.27 o 
  -8   6  18       32.72       33.29      3.76 o 
  -7   6  18        0.05       -3.62      3.62 o 
  -6   6  18      149.47      118.67     10.50 o 
  -5   6  18       21.47       38.86      7.38 o 
  -4   6  18      150.29      201.77     14.13 o 
  -3   6  18        6.40        4.83      5.46 o 
  -2   6  18       50.73       50.46      6.20 o 
  -1   6  18        8.27       16.01      3.49 o 
   0   6  18      213.55      161.59      8.80 o 
   1   6  18        0.39        6.93      5.51 o 
   2   6  18      486.23      502.06     14.93 o 
   3   6  18      295.60      349.59     12.39 o 
   4   6  18      515.36      509.95     14.54 o 
   5   6  18       49.25       53.87      8.13 o 
   6   6  18      202.07      176.71     12.56 o 
   7   6  18       25.24       29.69      5.92 o 
   8   6  18       90.12      106.02      8.95 o 
   9   6  18        0.44        1.84      2.23 o 
  10   6  18       16.86       17.18      2.60 o 
 -11   7  18        2.04       -1.60      3.10 o 
 -10   7  18       78.72       85.13      7.67 o 
  -9   7  18       10.40       17.44      5.06 o 
  -8   7  18       40.36       61.06      4.97 o 
  -7   7  18       51.56       35.95      4.33 o 
  -6   7  18       14.69        7.23      3.98 o 
  -5   7  18        0.10        4.43      4.36 o 
  -4   7  18       85.54       69.52      8.65 o 
  -3   7  18      140.42      136.26     11.70 o 
  -2   7  18        0.10        0.06      4.29 o 
  -1   7  18      131.46       98.27      6.56 o 
   0   7  18       72.95       74.21      6.03 o 
   1   7  18       41.04       58.01      5.41 o 
   2   7  18       14.02       24.14      4.22 o 
   3   7  18      152.93      180.94      8.73 o 
   4   7  18        0.60        8.69      3.14 o 
   5   7  18       92.13       79.11      8.57 o 
   6   7  18       97.44       92.54      8.89 o 
   7   7  18       31.70       26.27      5.44 o 
   8   7  18        8.72       18.28      4.23 o 
   9   7  18        0.39       -0.48      1.70 o 
 -10   8  18       64.99       78.24      5.87 o 
  -9   8  18       14.04       18.92      4.66 o 
  -8   8  18      241.74      266.13     12.39 o 
  -7   8  18        1.56        4.36      2.49 o 
  -6   8  18       38.37       23.23      3.51 o 
  -5   8  18       17.05       22.29      4.98 o 
  -4   8  18       27.79       25.85      5.61 o 
  -3   8  18       11.43        7.77      4.42 o 
  -2   8  18       52.84       50.55      7.23 o 
  -1   8  18       21.33       31.64      6.45 o 
   0   8  18        3.44        5.72      2.58 o 
   1   8  18        1.49        1.90      2.99 o 
   2   8  18       20.11       24.98      3.67 o 
   3   8  18      260.63      271.16      9.49 o 
   4   8  18        3.92        3.81      3.57 o 
   5   8  18      154.56      176.99     10.81 o 
   6   8  18       67.52       83.76      7.37 o 
   7   8  18        2.12        2.14      2.84 o 
   8   8  18        3.97        2.45      2.46 o 
  -8   9  18       19.22       32.70      4.21 o 
  -7   9  18        2.98        4.94      3.23 o 
  -6   9  18        6.00        4.98      2.15 o 
  -5   9  18       28.82       35.89      3.54 o 
  -4   9  18        0.04       -3.97      6.03 o 
  -3   9  18        9.38       20.15      4.69 o 
  -2   9  18       48.46       30.35      5.43 o 
  -1   9  18        0.36        2.08      3.43 o 
   0   9  18        1.09        6.31      3.63 o 
   1   9  18        1.60       -2.94      3.94 o 
   2   9  18       31.75       17.10      3.25 o 
   3   9  18       43.28       37.64      3.30 o 
   4   9  18       16.28       17.57      3.45 o 
   5   9  18       32.72       24.41      3.61 o 
  -4  10  18       27.58       26.11      2.53 o 
  -3  10  18       11.90        1.66      2.83 o 
  -2  10  18       79.85       68.09      3.95 o 
  -1  10  18       29.85       41.15      4.49 o 
   0  10  18       43.45       41.90      4.42 o 
 -15   1  19       40.00       59.67      5.57 o 
 -14   1  19       65.52       56.59      7.82 o 
 -13   1  19        4.33        3.03      2.62 o 
 -12   1  19      108.27      193.29      8.94 o 
 -11   1  19       35.31       30.95      4.34 o 
 -10   1  19       85.19       99.04      8.30 o 
  -9   1  19       86.69       77.96      6.78 o 
  -8   1  19     1298.96     1274.40     16.42 o 
  -7   1  19       14.21        7.94      2.37 o 
  -6   1  19      151.16      107.51      3.89 o 
  -5   1  19       50.04       27.42      2.33 o 
  -4   1  19       52.84       18.92      1.95 o 
  -3   1  19      603.08      502.42      7.21 o 
  -2   1  19      415.78      348.72      5.62 o 
  -1   1  19      854.02      964.34      8.70 o 
   0   1  19       76.61       57.83      2.45 o 
   2   1  19      680.56      693.52      8.27 o 
   3   1  19      216.42      135.02      4.19 o 
   4   1  19     1743.24     1431.29     22.32 o 
   5   1  19      103.97      104.43      6.04 o 
   6   1  19      691.98      505.25     13.21 o 
   7   1  19        0.47        2.60      2.45 o 
   8   1  19       10.27        2.92      2.42 o 
   9   1  19        2.89        5.95      3.23 o 
  10   1  19       39.72       72.38      5.65 o 
  11   1  19       44.17       41.45      4.30 o 
  12   1  19        0.57        8.67      2.38 o 
  13   1  19        6.52        5.09      1.86 o 
 -15   2  19        9.69       20.50      3.93 o 
 -14   2  19       31.16       36.82      5.32 o 
 -13   2  19       73.73       66.24      7.64 o 
 -12   2  19        1.65        2.09      2.43 o 
 -11   2  19       22.19       30.76      4.41 o 
 -10   2  19      167.97      196.19      9.30 o 
  -9   2  19       84.44       97.39      7.05 o 
  -8   2  19      125.05      110.50      5.36 o 
  -7   2  19      415.94      413.58      9.58 o 
  -5   2  19       26.18       15.96      2.34 o 
  -4   2  19       27.00       21.43      2.49 o 
  -3   2  19      123.45      188.85      5.29 o 
  -2   2  19        0.58        3.71      1.23 o 
  -1   2  19       62.87       30.96      2.02 o 
   0   2  19        0.00        1.89      1.28 o 
   1   2  19       21.23       16.42      1.71 o 
   2   2  19      139.73      156.83      4.76 o 
   3   2  19       97.22       81.04      3.65 o 
   4   2  19        5.38       16.64      3.81 o 
   5   2  19       42.78       39.53      4.46 o 
   6   2  19       18.08       11.96      2.95 o 
   7   2  19        0.34        2.45      2.36 o 
   8   2  19       76.60       60.14      4.40 o 
   9   2  19        1.39        4.88      2.48 o 
  10   2  19        7.25       13.45      2.51 o 
  11   2  19       23.75       26.21      2.63 o 
  12   2  19        3.04        4.31      1.78 o 
  13   2  19        3.22       12.76      3.08 o 
 -15   3  19        0.53        0.99      2.46 o 
 -14   3  19       57.67       57.13      6.05 o 
 -13   3  19        1.07        2.11      3.18 o 
 -12   3  19      232.54      292.00     15.01 o 
 -11   3  19        2.41        8.94      3.07 o 
 -10   3  19      158.48      170.11      6.77 o 
  -9   3  19        1.42        2.35      2.56 o 
  -8   3  19      247.75      196.18      6.60 o 
  -7   3  19       49.68       47.46      4.79 o 
  -6   3  19      435.88      551.89     11.07 o 
  -5   3  19       14.32        3.63      2.13 o 
  -4   3  19      257.70      335.91      7.74 o 
  -3   3  19     1195.58     1075.94     12.29 o 
  -2   3  19     1696.44     1512.75     23.39 o 
  -1   3  19     1187.45     1126.43     13.84 o 
   0   3  19      197.73      185.49      5.80 o 
   1   3  19      159.93      195.03      5.86 o 
   2   3  19      109.29      112.36      5.12 o 
   3   3  19      402.74      447.75      9.71 o 
   4   3  19     1754.29     1691.22     21.95 o 
   5   3  19       25.99       21.20      4.31 o 
   6   3  19       19.29        7.67      3.88 o 
   7   3  19      561.33      670.28     17.24 o 
   8   3  19        0.51        2.93      2.13 o 
   9   3  19       56.53       49.57      3.87 o 
  10   3  19        9.38        5.73      4.32 o 
  11   3  19       14.54       10.90      3.12 o 
  12   3  19        2.39        1.40      2.69 o 
 -14   4  19      113.58      116.95      7.54 o 
 -13   4  19       20.34        9.39      3.43 o 
 -12   4  19        1.48        5.26      2.64 o 
 -11   4  19      160.19      128.15      7.06 o 
 -10   4  19      242.09      256.59     11.94 o 
  -9   4  19     1794.73     1891.05     29.74 o 
  -8   4  19      422.76      408.27     10.72 o 
  -7   4  19     1378.38     1379.10     16.86 o 
  -6   4  19      150.33      150.37      6.82 o 
  -5   4  19      589.41      527.29     12.38 o 
  -4   4  19       75.64       74.07      6.45 o 
  -3   4  19      945.45      826.49     15.43 o 
  -2   4  19        0.01        3.40      2.63 o 
  -1   4  19     1076.73     1020.46     14.95 o 
   0   4  19      333.58      312.89      8.40 o 
   1   4  19       56.08       51.89      3.71 o 
   2   4  19       18.58        7.64      2.68 o 
   3   4  19      229.94      237.37      8.57 o 
   4   4  19      156.49      218.20      8.20 o 
   5   4  19        3.18        4.24      3.28 o 
   6   4  19       29.98       19.55      4.28 o 
   7   4  19        3.56        5.66      3.15 o 
   8   4  19       36.69       18.01      2.88 o 
   9   4  19       20.68       48.29      3.74 o 
  10   4  19       93.60       75.05      3.98 o 
  11   4  19       10.11       17.33      2.65 o 
  12   4  19       28.90       28.24      3.52 o 
 -13   5  19       19.22       18.01      3.53 o 
 -12   5  19       94.37       77.87      4.92 o 
 -11   5  19       64.58      106.41      7.33 o 
 -10   5  19       77.56       95.50      6.34 o 
  -9   5  19        0.19        8.81      3.70 o 
  -8   5  19       92.74      121.69      6.00 o 
  -7   5  19       83.93      128.68      6.31 o 
  -6   5  19       14.16        3.82      4.33 o 
  -5   5  19       48.11       72.11      8.59 o 
  -4   5  19        9.66       34.84      6.50 o 
  -3   5  19        2.80        8.64      3.68 o 
  -2   5  19        0.44        1.57      2.73 o 
  -1   5  19        2.00       -0.58      2.47 o 
   0   5  19        0.16       -0.31      2.46 o 
   1   5  19       57.29       94.04      5.55 o 
   2   5  19       30.83       19.43      4.12 o 
   3   5  19       14.93       25.74      3.60 o 
   4   5  19        4.32        5.66      2.69 o 
   5   5  19      181.10      169.33      8.75 o 
   6   5  19        6.03       11.46      3.38 o 
   7   5  19       82.05      102.20      6.61 o 
   8   5  19        0.32        1.51      2.33 o 
   9   5  19       10.06       17.35      2.36 o 
  10   5  19        4.15        1.35      1.58 o 
  11   5  19       31.54       30.66      3.84 o 
 -12   6  19        7.72        8.94      2.72 o 
 -11   6  19       27.13       44.68      3.80 o 
 -10   6  19       12.21       13.04      3.29 o 
  -9   6  19       44.50       40.66      4.47 o 
  -8   6  19       49.15       34.35      4.18 o 
  -7   6  19      136.26      141.50      7.86 o 
  -6   6  19      305.17      320.93     16.41 o 
  -5   6  19       72.38       91.18      9.36 o 
  -4   6  19      131.76      157.84     12.42 o 
  -3   6  19       91.07      136.34     11.76 o 
  -2   6  19      440.02      475.48     14.10 o 
  -1   6  19       44.00       45.97      5.08 o 
   0   6  19      256.21      275.36     11.18 o 
   1   6  19       54.44       89.35      6.64 o 
   2   6  19       26.45       43.89      5.16 o 
   3   6  19      382.23      468.07     14.05 o 
   4   6  19        4.53        2.40      2.63 o 
   5   6  19      214.29      196.23     13.39 o 
   6   6  19       61.35       83.23      8.79 o 
   7   6  19       35.78       60.38      7.35 o 
   8   6  19       46.89       58.43      6.59 o 
   9   6  19        4.10        6.22      2.08 o 
  10   6  19        6.83        6.48      1.55 o 
 -11   7  19       23.00       36.87      4.47 o 
 -10   7  19       90.85      109.03      7.68 o 
  -9   7  19      161.71      198.08     10.92 o 
  -8   7  19      120.32      129.20      6.36 o 
  -7   7  19       59.88       44.08      4.36 o 
  -6   7  19       82.99       90.23      6.21 o 
  -5   7  19       75.45       72.01      8.15 o 
  -4   7  19       43.04       57.54      7.35 o 
  -3   7  19       49.84       42.58      7.05 o 
  -2   7  19       90.43      127.60     11.30 o 
  -1   7  19       64.91       92.00      8.56 o 
   0   7  19        5.19       -1.54      5.45 o 
   1   7  19        1.39        2.56      2.68 o 
   2   7  19      115.23      104.76      6.70 o 
   3   7  19        0.74        9.68      3.84 o 
   4   7  19       47.01       40.30      4.29 o 
   5   7  19       33.05       25.85      5.56 o 
   6   7  19        6.65       11.56      4.05 o 
   7   7  19        3.75        9.44      3.92 o 
   8   7  19       19.20       11.96      2.47 o 
   9   7  19        0.23        5.07      2.44 o 
  -9   8  19       77.57      102.36      7.03 o 
  -8   8  19       10.86       17.08      4.44 o 
  -7   8  19       59.65       68.13      4.53 o 
  -6   8  19        0.24        2.38      2.55 o 
  -5   8  19        1.60       -0.30      3.35 o 
  -4   8  19        6.07        3.33      3.67 o 
  -3   8  19       10.33        7.71      3.94 o 
  -2   8  19       53.43       60.48      7.27 o 
  -1   8  19       81.50      127.00     10.11 o 
   0   8  19       48.42       50.52      4.37 o 
   1   8  19       12.90       13.86      3.59 o 
   2   8  19        0.87        2.67      2.56 o 
   3   8  19        0.06        0.00      2.48 o 
   4   8  19        2.72        4.32      3.50 o 
   5   8  19       13.84       17.02      4.27 o 
   6   8  19       62.61       63.06      6.05 o 
   7   8  19       14.62       13.19      2.95 o 
  -7   9  19       10.38       13.56      3.35 o 
  -6   9  19       97.46      103.02      4.58 o 
  -5   9  19       16.48        8.95      3.31 o 
  -4   9  19       92.81      111.41      5.57 o 
  -3   9  19        0.01        0.94      2.98 o 
  -2   9  19       33.88       39.76      5.45 o 
  -1   9  19        1.84       -2.21      3.95 o 
   0   9  19        6.43        2.93      3.12 o 
   1   9  19       21.33       13.39      3.78 o 
   2   9  19       27.61       20.29      4.06 o 
   3   9  19       25.90       16.51      3.17 o 
   4   9  19       44.76       34.42      3.85 o 
 -15   0  20       91.40       58.87      4.67 o 
 -14   0  20       38.64       29.67      4.30 o 
 -13   0  20       10.06        6.80      3.62 o 
 -12   0  20      371.43      538.67     20.30 o 
 -11   0  20      143.40      197.20     13.32 o 
 -10   0  20       22.45       24.57      6.22 o 
  -9   0  20       84.77       87.33      9.61 o 
  -8   0  20       71.89      126.52      8.13 o 
  -7   0  20      160.47      102.89      7.57 o 
  -6   0  20       53.07       62.55      5.03 o 
  -5   0  20        5.47        3.64      3.10 o 
  -3   0  20      165.69      138.51      6.52 o 
  -2   0  20     1235.66     1141.74     17.94 o 
  -1   0  20       87.40       85.18      5.26 o 
   0   0  20        5.65       18.58      3.59 o 
   1   0  20       18.10       38.41      3.28 o 
   2   0  20        2.24        4.24      2.68 o 
   3   0  20     2845.43     2532.77     32.14 o 
   4   0  20     1331.72     1227.92     22.18 o 
   5   0  20     1244.61     1265.06     33.87 o 
   6   0  20      771.52      576.62     22.85 o 
   8   0  20       46.46       63.23      8.08 o 
   9   0  20        4.09        6.86      4.44 o 
  10   0  20       13.14       19.12      4.87 o 
  11   0  20       27.64       29.85      5.12 o 
  12   0  20       15.15        8.95      3.25 o 
 -15   1  20        7.18        4.33      2.53 o 
 -14   1  20       29.15       28.66      6.35 o 
 -13   1  20        0.79       -1.07      3.17 o 
 -12   1  20        1.10        4.04      2.61 o 
 -11   1  20      140.67      113.03      7.05 o 
 -10   1  20       33.05       36.76      4.70 o 
  -9   1  20      155.78      156.82      8.75 o 
  -8   1  20       80.69       75.14      4.14 o 
  -7   1  20      400.78      436.42      8.89 o 
  -6   1  20        9.00        7.49      3.78 o 
  -5   1  20      273.32      286.13      7.29 o 
  -4   1  20      592.81      498.29      8.59 o 
  -3   1  20      169.96      115.92      3.99 o 
  -2   1  20      141.66      125.09      3.78 o 
  -1   1  20      219.23      194.27      4.65 o 
   0   1  20      351.87      377.53      6.01 o 
   1   1  20      245.94      304.82      5.37 o 
   2   1  20      576.74      543.75      8.07 o 
   3   1  20     1294.60     1330.99     14.87 o 
   4   1  20     4596.09     4433.78     40.97 o 
   5   1  20      393.50      421.78     11.51 o 
   6   1  20      758.46      787.53     15.29 o 
   7   1  20        4.29        3.29      2.17 o 
   8   1  20      106.07       85.29      6.39 o 
   9   1  20       42.84       53.18      5.14 o 
  10   1  20       84.87       70.49      5.56 o 
  11   1  20       40.80       40.05      4.02 o 
  12   1  20       15.91       16.69      2.95 o 
  13   1  20        6.67        5.51      2.38 o 
 -15   2  20       11.36       31.34      3.82 o 
 -14   2  20       18.81       15.39      3.87 o 
 -13   2  20        1.92        6.43      3.54 o 
 -12   2  20      107.77       57.63      4.84 o 
 -11   2  20       22.21       36.12      4.76 o 
 -10   2  20        0.03       -0.33      2.88 o 
  -9   2  20       46.51       41.74      4.99 o 
  -8   2  20      431.73      391.18      9.27 o 
  -7   2  20      100.79       96.19      7.10 o 
  -6   2  20        6.37        2.37      2.30 o 
  -5   2  20        8.87       20.18      2.87 o 
  -4   2  20      181.06      103.43      5.08 o 
  -3   2  20      105.01      116.32      4.55 o 
  -2   2  20      187.79      138.50      3.88 o 
  -1   2  20       19.27       11.32      1.40 o 
   0   2  20      347.15      344.62      6.51 o 
   1   2  20       53.23       60.63      2.90 o 
   2   2  20      165.77      181.86      5.70 o 
   3   2  20     1997.59     1876.89     17.61 o 
   4   2  20     1454.47     1529.54     17.97 o 
   5   2  20     2081.19     2001.88     24.20 o 
   6   2  20      261.42      192.73      7.76 o 
   7   2  20      141.18       83.88      5.29 o 
   8   2  20       59.49       73.85      4.82 o 
   9   2  20      240.77      209.83      7.22 o 
  10   2  20       68.45       77.59      5.44 o 
  11   2  20        0.59        0.99      2.43 o 
  12   2  20       26.11       20.47      3.91 o 
 -14   3  20        3.91        5.53      3.21 o 
 -13   3  20       32.88       61.74      6.66 o 
 -12   3  20      252.16      278.33     14.21 o 
 -11   3  20      246.33      325.06     16.00 o 
 -10   3  20        6.67        9.71      3.01 o 
  -9   3  20       68.48       74.63      6.20 o 
  -8   3  20      135.15      163.99      7.12 o 
  -7   3  20       30.66       45.49      4.32 o 
  -6   3  20        0.26        1.22      2.38 o 
  -5   3  20       90.79       78.04      4.58 o 
  -4   3  20       15.54        5.68      2.28 o 
  -3   3  20      439.54      574.38     10.20 o 
  -2   3  20      187.41      157.78      5.08 o 
  -1   3  20      624.97      584.74     10.11 o 
   0   3  20       66.74       72.92      4.40 o 
   1   3  20        9.31        7.59      2.91 o 
   2   3  20      145.63      128.34      5.54 o 
   3   3  20       68.92       85.46      4.72 o 
   4   3  20     2033.10     1896.61     26.87 o 
   5   3  20      237.05      217.34     10.35 o 
   6   3  20      192.87      229.06     10.39 o 
   7   3  20      153.51      113.49      7.37 o 
   8   3  20        7.21        2.49      2.65 o 
   9   3  20       18.77       17.76      3.12 o 
  10   3  20        0.98        7.19      3.94 o 
  11   3  20       20.80       33.38      4.97 o 
  12   3  20        6.23        4.15      2.47 o 
 -14   4  20        0.12        5.26      2.56 o 
 -13   4  20       48.45       53.40      5.60 o 
 -12   4  20        1.38        6.17      3.21 o 
 -11   4  20       12.49       24.32      3.51 o 
 -10   4  20        2.84        7.68      3.41 o 
  -9   4  20      548.67      555.08     14.68 o 
  -8   4  20      639.60      757.39     14.16 o 
  -7   4  20     1231.82     1277.54     16.12 o 
  -6   4  20       53.29       31.01      3.07 o 
  -5   4  20      154.72      130.82      6.45 o 
  -4   4  20      226.66      280.84     11.60 o 
  -3   4  20       53.11       44.38      4.05 o 
  -2   4  20      202.05      180.46      6.57 o 
  -1   4  20        0.44       -0.51      2.19 o 
   0   4  20      471.29      442.96     10.04 o 
   1   4  20      385.64      447.57     11.70 o 
   2   4  20       67.14       46.79      4.58 o 
   3   4  20     2026.85     2087.72     24.71 o 
   4   4  20      800.40      862.85     15.74 o 
   5   4  20     1155.58     1273.84     23.72 o 
   6   4  20       38.07       61.73      5.83 o 
   7   4  20       84.75      128.21      7.54 o 
   8   4  20        0.21        0.97      1.95 o 
   9   4  20        0.48        1.94      1.70 o 
  10   4  20       32.46       20.58      2.38 o 
  11   4  20        1.26        2.34      2.24 o 
 -13   5  20        1.49        2.22      2.13 o 
 -12   5  20        4.06        4.70      2.76 o 
 -11   5  20       11.41       26.13      3.28 o 
 -10   5  20       10.92       16.23      3.41 o 
  -9   5  20      236.39      191.05      8.57 o 
  -8   5  20       59.53       60.31      4.40 o 
  -7   5  20      101.21       97.01      7.14 o 
  -6   5  20       78.85       80.57      5.04 o 
  -5   5  20       15.99       25.19      5.41 o 
  -4   5  20       49.02       49.20      7.82 o 
  -3   5  20        3.06        4.08      2.99 o 
  -2   5  20       15.46       26.47      5.99 o 
  -1   5  20       29.16       35.36      3.54 o 
   0   5  20       75.91       94.04      5.53 o 
   1   5  20       73.57       83.10      5.29 o 
   2   5  20        0.56        2.61      2.67 o 
   3   5  20      242.35      249.30      8.60 o 
   4   5  20      510.32      559.70     13.00 o 
   5   5  20      297.64      298.84     11.20 o 
   6   5  20       90.61       56.13      5.26 o 
   7   5  20      124.08      130.57      7.13 o 
   8   5  20       33.10       24.49      2.72 o 
   9   5  20        7.90        8.22      1.97 o 
  10   5  20        8.18        5.92      1.38 o 
 -11   6  20       18.75       11.04      2.36 o 
 -10   6  20        0.02        3.57      7.40 o 
  -9   6  20       44.77       33.94      3.78 o 
  -8   6  20       87.58       63.85      5.16 o 
  -7   6  20      142.78      141.04      7.40 o 
  -6   6  20        6.67       11.65      3.41 o 
  -5   6  20       59.12       49.45      7.08 o 
  -4   6  20       32.29       29.88      5.93 o 
  -3   6  20      138.75       97.82      9.80 o 
  -2   6  20      155.90      110.78      6.90 o 
  -1   6  20      104.24      124.04      7.57 o 
   0   6  20       17.23       25.77      4.08 o 
   1   6  20      135.64      229.12     10.14 o 
   2   6  20        1.30        6.31      3.29 o 
   3   6  20       26.58       23.15      3.97 o 
   4   6  20       23.64       27.62      4.11 o 
   5   6  20       76.74       62.61      7.79 o 
   6   6  20      189.18      188.14     11.84 o 
   7   6  20       78.41       90.38      8.16 o 
   8   6  20        0.03        1.78      1.98 o 
   9   6  20       47.22       32.89      2.82 o 
 -10   7  20        8.29        7.12      3.34 o 
  -9   7  20      155.81      188.12      9.84 o 
  -8   7  20      243.10      276.89      8.38 o 
  -7   7  20      101.53      117.72      6.25 o 
  -6   7  20      153.99      132.44      6.97 o 
  -5   7  20        1.09        0.13      3.99 o 
  -4   7  20       11.06        8.29      4.10 o 
  -3   7  20        0.00       -1.29      5.51 o 
  -2   7  20       22.12       12.92      4.17 o 
  -1   7  20        3.60        3.23      2.39 o 
   0   7  20        6.96       -0.20      2.75 o 
   1   7  20        5.95        7.74      2.98 o 
   2   7  20      271.42      311.76     10.66 o 
   3   7  20       66.07       54.61      4.76 o 
   4   7  20      171.18      191.41     11.75 o 
   5   7  20       12.09       15.78      4.29 o 
   6   7  20        0.04        4.56      3.50 o 
   7   7  20        0.81       -0.30      2.80 o 
   8   7  20       18.75       19.13      3.38 o 
  -9   8  20        3.79        7.94      3.03 o 
  -8   8  20       52.74       53.45      5.50 o 
  -7   8  20       30.48       27.22      2.94 o 
  -6   8  20        9.79       14.85      2.76 o 
  -5   8  20       54.42       74.61      5.00 o 
  -4   8  20        0.18        3.25      3.53 o 
  -3   8  20       52.39       82.38      7.93 o 
  -2   8  20       21.26       28.69      5.35 o 
  -1   8  20       36.34       27.07      5.13 o 
   0   8  20        1.35        3.52      3.72 o 
   1   8  20        0.01       -0.07      3.34 o 
   2   8  20        2.13        1.90      3.77 o 
   3   8  20       15.87       16.61      2.70 o 
   4   8  20       11.17        9.91      3.67 o 
   5   8  20       96.33       94.97      7.02 o 
   6   8  20       37.42       29.25      4.05 o 
  -6   9  20        0.01        3.83      2.68 o 
  -5   9  20       24.40       22.73      2.58 o 
  -4   9  20       14.16        7.82      2.84 o 
  -3   9  20       22.46       21.71      3.16 o 
  -2   9  20        4.78        7.68      3.30 o 
  -1   9  20        7.97       12.65      3.60 o 
   0   9  20       64.34       98.78      7.05 o 
   1   9  20       25.47       24.95      3.80 o 
 -14   1  21        4.65       10.30      2.37 o 
 -13   1  21        5.10       -0.96      2.93 o 
 -12   1  21       22.31       12.30      3.00 o 
 -11   1  21       13.98        5.56      2.98 o 
 -10   1  21       19.95       16.89      4.34 o 
  -9   1  21       57.46       95.09      7.06 o 
  -8   1  21      534.61      425.22      8.61 o 
  -7   1  21      358.10      286.16      7.33 o 
  -6   1  21      827.75     1000.31     13.45 o 
  -5   1  21        2.30        8.97      2.96 o 
  -4   1  21       99.56      193.34      6.11 o 
  -3   1  21      262.06      228.28      6.09 o 
  -2   1  21       99.37       92.50      3.64 o 
  -1   1  21      367.87      415.70      7.29 o 
   0   1  21       32.41       33.21      2.44 o 
   2   1  21      890.38      969.74     12.98 o 
   3   1  21      922.54      982.65     12.96 o 
   4   1  21      449.16      367.30      7.91 o 
   5   1  21      100.90       65.83      4.86 o 
   6   1  21       37.93       34.82      3.64 o 
   7   1  21       36.15       51.88      5.40 o 
   8   1  21       78.46       47.06      5.06 o 
   9   1  21        0.22        0.65      2.87 o 
  10   1  21        4.18        3.95      2.29 o 
  11   1  21       15.90       15.45      2.58 o 
  12   1  21        6.95       -0.02      2.37 o 
 -14   2  21        6.13       10.92      3.02 o 
 -13   2  21       21.85       13.36      4.01 o 
 -12   2  21        1.55        4.53      2.53 o 
 -11   2  21        3.25        2.21      2.82 o 
 -10   2  21        0.19        1.40      2.83 o 
  -9   2  21       54.32       69.54      6.07 o 
  -8   2  21       58.54       32.56      3.28 o 
  -7   2  21        7.12        5.51      2.67 o 
  -6   2  21      118.86       67.87      4.41 o 
  -5   2  21      157.28      225.11      7.45 o 
  -4   2  21       42.55       32.82      3.40 o 
  -3   2  21        4.19       12.64      2.60 o 
  -2   2  21       38.54       61.87      3.70 o 
  -1   2  21       10.86       19.97      1.94 o 
   0   2  21       48.67       87.31      3.73 o 
   1   2  21      265.84      312.75      7.39 o 
   2   2  21       92.17      109.23      4.63 o 
   3   2  21       43.20       47.74      3.32 o 
   4   2  21        9.65       14.57      2.75 o 
   5   2  21      207.25      242.00      8.60 o 
   6   2  21      134.26      158.56      6.88 o 
   7   2  21       59.62       37.60      3.74 o 
   8   2  21        0.75       -0.35      2.21 o 
   9   2  21        9.88        1.91      2.39 o 
  10   2  21       48.86       51.64      4.25 o 
  11   2  21       77.41       68.80      6.39 o 
  12   2  21        4.21        2.53      2.19 o 
 -14   3  21       18.09        8.49      2.91 o 
 -13   3  21       23.17       23.03      4.12 o 
 -12   3  21       23.49       49.11      6.31 o 
 -11   3  21        0.25        7.22      4.48 o 
 -10   3  21       41.36       54.13      6.17 o 
  -9   3  21        1.03        1.26      2.97 o 
  -8   3  21        0.38        3.11      2.53 o 
  -7   3  21      104.87      104.27      6.04 o 
  -6   3  21       10.38        1.09      3.76 o 
  -5   3  21        1.77        1.40      2.31 o 
  -4   3  21       23.99        6.28      2.33 o 
  -3   3  21     1760.87     1591.19     25.46 o 
  -2   3  21        8.63       10.51      2.49 o 
  -1   3  21     1223.45     1297.56     15.16 o 
   0   3  21       33.56       20.06      2.84 o 
   1   3  21      256.59      327.40      8.86 o 
   2   3  21      131.64      210.95      6.99 o 
   3   3  21      290.82      267.27      7.70 o 
   4   3  21      131.94      106.30      8.52 o 
   5   3  21        9.66       24.12      4.30 o 
   6   3  21       16.23       17.22      5.81 o 
   7   3  21      182.98      244.25     10.20 o 
   8   3  21       45.63       40.78      4.38 o 
   9   3  21      129.05      111.83      6.35 o 
  10   3  21       38.82       60.72      6.40 o 
  11   3  21       35.67       29.25      4.20 o 
 -13   4  21       27.75       31.18      4.33 o 
 -12   4  21        3.06        9.22      3.86 o 
 -11   4  21       67.89       54.68      6.54 o 
 -10   4  21       65.75       74.41      5.25 o 
  -9   4  21        0.67        2.17      2.90 o 
  -8   4  21        0.03       13.42      3.32 o 
  -7   4  21      218.19      222.43      6.76 o 
  -6   4  21      425.90      419.14      9.36 o 
  -5   4  21        5.01       14.85      3.26 o 
  -4   4  21      190.70      164.22      8.71 o 
  -3   4  21       19.70        7.38      5.41 o 
  -2   4  21       13.00       12.90      3.07 o 
  -1   4  21       24.50       18.54      2.59 o 
   0   4  21      265.33      215.16      8.28 o 
   1   4  21       31.65       38.48      3.97 o 
   2   4  21      697.78      673.61     14.19 o 
   3   4  21      166.30      175.76      7.47 o 
   4   4  21     1428.73     1472.32     20.11 o 
   5   4  21       83.94       94.33      7.04 o 
   6   4  21      585.18      567.60     15.23 o 
   7   4  21      392.85      397.26     12.29 o 
   8   4  21       50.25       40.18      3.95 o 
   9   4  21       61.11       57.82      4.30 o 
  10   4  21       61.90       71.73      5.98 o 
 -12   5  21        3.86       -0.23      2.70 o 
 -11   5  21        0.06        4.76      2.11 o 
 -10   5  21        8.44        7.99      5.47 o 
  -9   5  21      214.02      204.81      8.20 o 
  -8   5  21        0.69        3.88      2.47 o 
  -7   5  21       31.40       18.81      2.83 o 
  -6   5  21       87.16       71.87      4.66 o 
  -5   5  21       28.47        6.80      4.60 o 
  -4   5  21       18.91       39.50      6.38 o 
  -3   5  21        8.86        4.46      4.80 o 
  -2   5  21      172.95      167.43      8.62 o 
  -1   5  21       10.24       21.00      4.03 o 
   0   5  21        2.39       -2.81      2.85 o 
   1   5  21        7.07        6.94      2.43 o 
   2   5  21       55.70       75.05      5.18 o 
   3   5  21      288.39      309.93      9.34 o 
   4   5  21       75.51      110.11      5.66 o 
   5   5  21      315.52      278.96     10.55 o 
   6   5  21        0.49        4.95      2.59 o 
   7   5  21      170.49      167.51      8.90 o 
   8   5  21        1.96        0.67      2.89 o 
   9   5  21       24.28       22.25      2.54 o 
 -11   6  21       45.85       21.88      3.45 o 
 -10   6  21        3.63        7.58      3.40 o 
  -9   6  21       79.34       92.44      7.65 o 
  -8   6  21       22.13        6.75      2.66 o 
  -7   6  21       20.07       18.22      3.45 o 
  -6   6  21       41.41       59.95     11.54 o 
  -5   6  21      190.57      176.42     12.07 o 
  -4   6  21      104.52      107.18      9.65 o 
  -3   6  21      321.21      340.31     17.16 o 
  -2   6  21      669.24      757.82     17.12 o 
  -1   6  21      441.97      470.09     13.77 o 
   0   6  21      332.12      384.38     12.60 o 
   1   6  21       19.51       13.17      3.37 o 
   2   6  21        0.05       -2.26      3.05 o 
   3   6  21      110.34       88.10      5.99 o 
   4   6  21        4.55        3.46      4.42 o 
   5   6  21       47.66       36.45      5.89 o 
   6   6  21        1.13       -0.67      3.27 o 
   7   6  21        0.02        1.37      1.89 o 
   8   6  21       18.38       25.92      3.06 o 
  -9   7  21       53.00       79.18      6.09 o 
  -8   7  21      255.30      250.66      7.24 o 
  -7   7  21       24.73       22.55      3.30 o 
  -6   7  21      189.96      183.20      7.62 o 
  -5   7  21      119.16      115.52      7.53 o 
  -4   7  21       19.95       20.49      4.97 o 
  -3   7  21      104.32      105.01      9.23 o 
  -2   7  21        8.21        7.72      4.10 o 
  -1   7  21       77.01       90.56      5.65 o 
   0   7  21        1.94        2.65      4.57 o 
   1   7  21      177.51      195.85      8.31 o 
   2   7  21        6.41        3.42      3.17 o 
   3   7  21      122.24      118.27      6.22 o 
   4   7  21        1.00       -0.11      3.45 o 
   5   7  21      155.42      179.11     10.30 o 
   6   7  21      118.48      120.69      7.99 o 
   7   7  21       28.77       24.82      3.69 o 
  -8   8  21        1.86        7.39      2.99 o 
  -7   8  21        8.31       13.04      3.48 o 
  -6   8  21       16.04       19.65      2.75 o 
  -5   8  21        0.23        0.16      4.06 o 
  -4   8  21        0.10       -2.99      6.56 o 
  -3   8  21       16.30       16.17      4.35 o 
  -2   8  21        0.47       -1.57      3.70 o 
  -1   8  21       44.58       62.69      6.71 o 
   0   8  21        0.07        4.25      3.42 o 
   1   8  21       22.02       20.86      2.73 o 
   2   8  21       95.29       86.05      6.06 o 
   3   8  21      174.88      215.81      9.90 o 
   4   8  21      266.18      249.52     10.18 o 
   5   8  21       89.97       72.91      5.45 o 
  -4   9  21       29.45       28.31      2.64 o 
  -3   9  21       34.60       43.72      7.01 o 
  -2   9  21       82.12       82.32      4.18 o 
  -1   9  21      151.90      171.81      8.38 o 
   0   9  21        5.29       10.19      2.80 o 
 -14   0  22       95.07      131.88      7.05 o 
 -13   0  22       37.92       34.43      4.71 o 
 -12   0  22       19.48        8.91      3.80 o 
 -11   0  22        9.83       18.72      5.61 o 
 -10   0  22       31.69       37.72      7.00 o 
  -9   0  22       80.03       96.31      9.93 o 
  -8   0  22      158.93      146.93      8.37 o 
  -7   0  22      985.48      995.02     22.58 o 
  -6   0  22     1417.95     1173.09     18.90 o 
  -5   0  22       54.68       21.84      3.82 o 
  -4   0  22       38.34       22.57      3.65 o 
  -3   0  22        1.03       -2.62      3.06 o 
  -2   0  22      621.00      642.27     17.08 o 
  -1   0  22        0.81        2.53      2.55 o 
   0   0  22       16.13       23.75      2.77 o 
   1   0  22      129.03      186.45      7.54 o 
   2   0  22      420.45      315.04      9.78 o 
   3   0  22      187.24      238.11     10.20 o 
   4   0  22      126.92      143.40      7.94 o 
   5   0  22        6.23       -0.90      4.42 o 
   6   0  22       38.12       58.03      8.00 o 
   7   0  22      364.06      458.90     19.62 o 
   8   0  22        9.71        9.83      4.63 o 
   9   0  22       10.63        8.49      3.88 o 
  10   0  22       14.74       25.29      4.89 o 
  11   0  22        0.03        2.86      2.71 o 
 -14   1  22       61.28       64.97      5.39 o 
 -13   1  22        0.02       -1.32      2.25 o 
 -12   1  22        2.89        1.43      5.52 o 
 -11   1  22       85.22       71.23      5.62 o 
 -10   1  22        1.31        3.11      3.13 o 
  -9   1  22        1.49       -2.72      3.48 o 
  -8   1  22       50.77       71.11      4.11 o 
  -7   1  22        0.46       -0.12      2.38 o 
  -6   1  22      310.30      338.41      8.01 o 
  -5   1  22       31.74       39.36      3.90 o 
  -4   1  22       28.92       29.72      3.25 o 
  -3   1  22      547.43      472.05     10.57 o 
  -2   1  22      297.20      282.09      6.30 o 
  -1   1  22      480.63      428.27      8.18 o 
   0   1  22      254.87      234.38      6.72 o 
   1   1  22        8.91        6.21      2.27 o 
   2   1  22        0.03       -0.24      2.18 o 
   3   1  22       42.59       84.02      4.53 o 
   4   1  22      177.03      197.79      5.69 o 
   5   1  22       56.17       61.66      5.81 o 
   6   1  22      248.21      210.67      9.65 o 
   7   1  22        3.86        0.47      3.04 o 
   8   1  22        2.68        0.37      2.81 o 
   9   1  22       47.40       38.49      4.04 o 
  10   1  22       64.09       67.81      4.75 o 
  11   1  22        2.97        3.47      2.36 o 
 -14   2  22       81.48       85.36      5.86 o 
 -13   2  22       32.17       19.34      3.96 o 
 -12   2  22        0.09       -1.45      2.28 o 
 -11   2  22        0.95        8.10      2.95 o 
 -10   2  22       38.29       32.74      4.25 o 
  -9   2  22      361.47      441.33     13.62 o 
  -8   2  22       14.94       16.27      2.90 o 
  -7   2  22        0.20       -1.97      2.97 o 
  -6   2  22       63.57       43.48      4.53 o 
  -5   2  22       10.67       38.13      3.67 o 
  -4   2  22       78.74       95.84      5.90 o 
  -3   2  22       71.31       60.87      4.27 o 
  -2   2  22      686.01      633.11     16.02 o 
  -1   2  22       22.66       27.34      2.75 o 
   0   2  22        8.41       -1.10      2.09 o 
   1   2  22       25.62       12.85      2.06 o 
   2   2  22       87.31       59.53      3.59 o 
   3   2  22        0.26        4.33      1.93 o 
   4   2  22       89.97      143.34      5.71 o 
   6   2  22       39.97       64.26      4.51 o 
   7   2  22       50.89       41.13      4.53 o 
   8   2  22        3.46        2.41      2.27 o 
   9   2  22       16.64       20.03      2.87 o 
  10   2  22        1.16        2.69      3.36 o 
  11   2  22      207.89      256.05     10.43 o 
 -13   3  22        5.74        6.50      2.92 o 
 -12   3  22       76.90       77.74      7.10 o 
 -11   3  22        4.90        5.08      3.83 o 
 -10   3  22        6.55        9.76      5.99 o 
  -9   3  22       28.41       40.68      5.05 o 
  -8   3  22       61.69       85.93      5.19 o 
  -7   3  22      555.11      493.39     11.89 o 
  -6   3  22      146.95      132.89      5.76 o 
  -5   3  22      320.64      275.93      8.02 o 
  -4   3  22       18.85        8.42      2.63 o 
  -3   3  22      572.38      610.62     13.76 o 
  -2   3  22        3.20       10.69      3.31 o 
  -1   3  22      575.79      599.57     13.62 o 
   0   3  22      213.80      256.86      8.91 o 
   1   3  22        2.46        1.99      2.30 o 
   2   3  22       24.02       24.92      2.86 o 
   3   3  22      321.37      337.33      8.50 o 
   4   3  22      191.62      154.04      6.74 o 
   5   3  22       40.56       34.56      4.70 o 
   6   3  22       44.06       51.66      5.09 o 
   7   3  22       51.74       58.09      5.25 o 
   8   3  22       48.66       61.87      4.99 o 
   9   3  22       19.68       14.82      4.23 o 
  10   3  22       24.65       24.95      4.35 o 
  11   3  22       33.40       20.54      3.15 o 
 -13   4  22       36.22       40.89      4.12 o 
 -12   4  22        3.74       -0.18      3.08 o 
 -11   4  22       53.99       45.75      5.72 o 
 -10   4  22        3.45        8.32      3.52 o 
  -9   4  22       64.74       56.56      7.08 o 
  -8   4  22        0.08        2.09      8.49 o 
  -7   4  22       97.88      100.60      6.62 o 
  -6   4  22      187.18      154.70     11.93 o 
  -5   4  22      288.71      258.66     14.69 o 
  -4   4  22       28.04       18.82      4.13 o 
  -3   4  22        0.11        3.52      4.73 o 
  -2   4  22        3.00        3.32      4.19 o 
  -1   4  22       30.03       24.20      3.24 o 
   0   4  22        9.11       14.65      3.45 o 
   1   4  22      213.30      211.81      8.78 o 
   2   4  22        6.49       22.09      3.70 o 
   3   4  22      509.89      583.61     12.86 o 
   4   4  22      206.92      232.84     10.31 o 
   5   4  22       38.10       18.63      3.78 o 
   6   4  22       36.40       28.84      3.99 o 
   7   4  22       38.71       49.05      4.59 o 
   8   4  22        3.37        3.85      2.22 o 
   9   4  22        4.13        3.13      2.59 o 
  10   4  22        5.96        3.46      2.26 o 
 -11   5  22       53.52       47.53      5.04 o 
 -10   5  22        0.40        0.72      4.41 o 
  -9   5  22        1.99        5.58      5.40 o 
  -8   5  22        2.50       14.35      2.52 o 
  -7   5  22      120.47      113.52      5.25 o 
  -6   5  22       10.85       10.65      3.21 o 
  -5   5  22       11.96        0.98      4.85 o 
  -4   5  22       14.46        2.87      4.88 o 
  -3   5  22      269.24      408.60     18.98 o 
  -2   5  22        5.50        2.27      5.20 o 
  -1   5  22       64.44       47.71      4.97 o 
   0   5  22       38.46       45.94      3.94 o 
   1   5  22       28.28       21.46      2.94 o 
   2   5  22        0.14        1.83      3.18 o 
   3   5  22      148.14      157.10      6.56 o 
   4   5  22       88.78      100.58     17.43 o 
   5   5  22        0.03       -1.21      2.85 o 
   6   5  22       48.56       75.64      5.37 o 
   7   5  22       35.95       30.83      3.50 o 
   8   5  22        3.22       -0.91      1.91 o 
 -10   6  22        8.16       12.72      2.87 o 
  -9   6  22       40.49       38.06      4.89 o 
  -8   6  22        1.30        4.63      2.24 o 
  -7   6  22       17.08       17.06      3.11 o 
  -6   6  22       70.38       57.18      7.61 o 
  -5   6  22        7.20        4.19      3.34 o 
  -4   6  22       37.20       26.49      5.75 o 
  -3   6  22       29.96       29.34      6.21 o 
  -2   6  22       65.75       86.31      8.66 o 
  -1   6  22        4.55        4.69      2.81 o 
   0   6  22       24.80       39.40      4.43 o 
   1   6  22       10.68       11.25      2.77 o 
   2   6  22       18.42       26.16      4.18 o 
   3   6  22      194.08      142.80      9.01 o 
   4   6  22        0.85        5.90      4.41 o 
   5   6  22       19.45       22.13      4.84 o 
   6   6  22       29.16       35.94      5.51 o 
   7   6  22        0.25        4.55      3.10 o 
   8   6  22        6.47        3.95      2.31 o 
  -8   7  22        0.00        6.15      3.11 o 
  -7   7  22       54.01       54.58      5.83 o 
  -6   7  22        0.27        1.47      2.47 o 
  -5   7  22       32.04       28.98      3.58 o 
  -4   7  22        0.76        3.73      3.77 o 
  -3   7  22       34.69       24.45      5.02 o 
  -2   7  22        0.05       -2.39      4.28 o 
  -1   7  22       11.69        7.40      3.93 o 
   0   7  22        3.90        0.87      2.31 o 
   1   7  22        0.86        0.19      2.31 o 
   2   7  22       72.97       87.86      5.35 o 
   3   7  22        1.54        4.41      2.24 o 
   4   7  22      202.68      207.15     10.63 o 
   5   7  22        2.42       -3.44      3.44 o 
   6   7  22       13.68        1.56      2.43 o 
  -6   8  22       67.86       86.32      4.05 o 
  -5   8  22        0.34        0.94      2.17 o 
  -4   8  22        2.27       -1.36      4.55 o 
  -3   8  22        2.67        2.25      5.89 o 
  -2   8  22       14.69       14.73      3.81 o 
  -1   8  22        0.43       -3.20      3.27 o 
   0   8  22       47.42       84.75      6.99 o 
   1   8  22        1.85        3.23      3.24 o 
   2   8  22      190.02      193.56      8.46 o 
   3   8  22       24.23       29.24      3.74 o 
 -13   1  23        9.57        1.09      3.70 o 
 -12   1  23       28.70       26.93      6.89 o 
 -11   1  23       12.20        2.66      2.74 o 
 -10   1  23       30.82       22.61      3.84 o 
  -9   1  23       46.82       58.01      5.62 o 
  -8   1  23      366.52      385.94      8.96 o 
  -7   1  23       27.68       26.63      3.68 o 
  -6   1  23       94.27       87.45      4.38 o 
  -5   1  23      501.45      314.55      7.86 o 
  -4   1  23        5.40       13.07      2.89 o 
  -3   1  23      476.94      378.84      9.54 o 
  -2   1  23       74.53       76.25      4.22 o 
  -1   1  23      496.97      540.30     10.03 o 
   0   1  23        1.82        2.57      2.85 o 
   1   1  23      748.35      787.73     13.31 o 
   2   1  23      451.96      515.38     10.71 o 
   3   1  23       18.19       13.17      2.09 o 
   4   1  23       52.90       55.28      3.65 o 
   5   1  23       92.25      174.30      8.90 o 
   7   1  23        1.95        3.30      2.76 o 
   8   1  23       46.21       62.87      5.06 o 
   9   1  23        1.79        5.78      2.33 o 
  10   1  23       26.48       23.82      6.23 o 
  11   1  23        0.94        6.78      2.61 o 
 -13   2  23        0.09       -3.14      3.38 o 
 -12   2  23       15.30       22.27      2.94 o 
 -11   2  23       15.74        4.49      8.42 o 
 -10   2  23       13.50        9.00      6.46 o 
  -9   2  23        6.83        3.48      4.40 o 
  -8   2  23       55.72       50.05      4.49 o 
  -7   2  23        0.47        2.21      2.67 o 
  -6   2  23        2.78       -0.84      2.58 o 
  -5   2  23       13.06        7.68      3.64 o 
  -4   2  23      117.30       94.48      5.06 o 
  -3   2  23        6.68        5.77      2.58 o 
  -2   2  23        0.04        0.99      2.64 o 
  -1   2  23       15.13       12.39      2.63 o 
   0   2  23      603.95      635.69     11.90 o 
   1   2  23       94.98      100.16      5.01 o 
   2   2  23        7.37        9.52      2.19 o 
   3   2  23      286.73      308.93      7.25 o 
   4   2  23      117.30       92.05      5.48 o 
   5   2  23       25.24       39.07      4.41 o 
   6   2  23       35.44       26.22      3.84 o 
   7   2  23        4.91        3.48      2.59 o 
   8   2  23       62.56       64.01      4.81 o 
   9   2  23        1.22        3.60      3.40 o 
  10   2  23        0.55       -0.95      2.68 o 
 -13   3  23       37.49       26.66      3.67 o 
 -12   3  23        5.36        6.91      3.39 o 
 -11   3  23        0.97       -1.62      3.97 o 
 -10   3  23        9.18        9.50      5.30 o 
  -9   3  23        3.39        2.39      2.86 o 
  -8   3  23       47.65       43.41      4.64 o 
  -7   3  23       94.16       95.85      4.58 o 
  -6   3  23        0.04       -0.14      3.43 o 
  -5   3  23       38.97       20.15      3.38 o 
  -4   3  23        1.85        1.98      2.75 o 
  -3   3  23       33.22       45.18      4.41 o 
  -2   3  23        9.67       14.62      3.29 o 
  -1   3  23       27.41       28.91      3.26 o 
   0   3  23        0.34        1.78      2.17 o 
   1   3  23        1.04        1.26      2.25 o 
   2   3  23       32.18       41.27      3.37 o 
   3   3  23        9.97       24.05      3.18 o 
   4   3  23       47.59       55.42      5.20 o 
   5   3  23       57.49       27.83      4.26 o 
   6   3  23        5.55       -0.16      3.33 o 
   7   3  23        1.08       -0.31      3.45 o 
   8   3  23       44.46       38.57      5.75 o 
   9   3  23        1.03       -0.92      2.86 o 
  10   3  23       98.94      129.84      7.13 o 
 -12   4  23        1.17       -2.44      2.47 o 
 -11   4  23       44.26       37.96      4.93 o 
 -10   4  23       29.09       23.40      4.47 o 
  -9   4  23        6.73        1.38      4.34 o 
  -8   4  23        2.41       -4.04      4.04 o 
  -7   4  23        3.14        1.40      6.76 o 
  -6   4  23       17.44       32.39      9.11 o 
  -5   4  23       44.88       53.69     11.66 o 
  -4   4  23       15.27        6.85      3.56 o 
  -3   4  23       42.97       38.71      7.29 o 
  -2   4  23      433.03      445.98     20.31 o 
  -1   4  23        4.36        5.88      4.37 o 
   0   4  23       17.02       24.08      4.43 o 
   1   4  23       59.04       68.11      7.07 o 
   2   4  23       17.56       10.69      2.97 o 
   3   4  23        3.44        1.45      2.30 o 
   4   4  23        3.23        2.64      5.08 o 
   5   4  23        0.19        0.36      2.71 o 
   6   4  23      122.14       84.14      5.75 o 
   7   4  23       10.42        1.85      5.92 o 
   8   4  23       10.10       10.78      3.71 o 
   9   4  23       34.28       26.34      3.81 o 
 -10   5  23        4.31        8.15      2.65 o 
  -9   5  23        2.17       -2.00      3.57 o 
  -8   5  23       32.80       36.58      4.60 o 
  -7   5  23        1.55        0.84      2.04 o 
  -6   5  23      112.28       89.73      5.77 o 
  -5   5  23        6.23        0.60      2.99 o 
  -4   5  23       10.16        7.79      4.01 o 
  -3   5  23       13.98       13.86      5.04 o 
  -2   5  23       87.32       64.79      8.44 o 
  -1   5  23        0.01       -3.22      4.34 o 
   0   5  23        6.30       18.65      3.39 o 
   1   5  23       86.08      104.33      6.08 o 
   2   5  23       80.21       65.24      4.45 o 
   3   5  23       69.85       91.50      4.98 o 
   4   5  23      442.23      476.66     12.93 o 
   5   5  23        0.34        1.21      2.37 o 
   6   5  23       12.96        2.57      2.17 o 
   7   5  23        2.68        0.38      1.80 o 
  -8   6  23        3.30       -0.59      3.47 o 
  -7   6  23       30.21       41.33      3.61 o 
  -6   6  23        5.27        2.44      3.30 o 
  -5   6  23       14.31        8.85      2.68 o 
  -4   6  23       21.10       31.99      5.90 o 
  -3   6  23       36.11       28.31      5.66 o 
  -2   6  23      100.10      119.72      9.97 o 
  -1   6  23       64.96       64.88      7.77 o 
   0   6  23       66.78       40.56      4.85 o 
   1   6  23       12.79       14.57      4.26 o 
   2   6  23      121.21      135.11      6.94 o 
   3   6  23      113.70      106.15      7.77 o 
   4   6  23       82.36       68.78      6.96 o 
   5   6  23       17.71       19.67      3.98 o 
   6   6  23       68.96       43.02      4.98 o 
  -7   7  23       23.01       20.34      2.42 o 
  -6   7  23        3.35        2.10      2.73 o 
  -5   7  23        3.74        3.93      4.27 o 
  -4   7  23       11.29       10.68      4.83 o 
  -3   7  23       30.67       37.10      5.63 o 
  -2   7  23        1.46        2.73      3.23 o 
  -1   7  23       56.61       61.83      6.85 o 
   0   7  23        5.15        2.33      3.36 o 
   1   7  23       13.93       13.89      4.00 o 
   2   7  23        4.72        7.33      2.12 o 
   3   7  23      179.51      173.36      9.25 o 
   4   7  23       26.45       14.35      3.50 o 
   5   7  23       56.31       45.74      4.52 o 
  -5   8  23        0.62        2.63      2.05 o 
  -4   8  23        1.93        4.19      1.77 o 
  -3   8  23        2.38       -0.19      2.00 o 
  -2   8  23       57.29       71.43      4.01 o 
  -1   8  23        2.83        3.15      2.73 o 
   0   8  23       54.58       63.88      5.57 o 
 -13   0  24       25.18        6.82      2.40 o 
 -12   0  24        2.05        9.85      3.30 o 
 -11   0  24        0.98       -3.34      4.29 o 
 -10   0  24        6.92        6.67      4.42 o 
  -9   0  24      413.94      431.58     18.44 o 
  -8   0  24      103.25      109.30      7.29 o 
  -7   0  24      402.02      444.81     13.76 o 
  -6   0  24       45.73       62.53      6.28 o 
  -5   0  24        1.97       14.68      4.56 o 
  -4   0  24      975.89     1048.87     18.00 o 
  -3   0  24        0.07        0.96      3.69 o 
  -2   0  24     1114.72     1187.55     19.55 o 
  -1   0  24      128.29      107.47      5.97 o 
   0   0  24      120.30      199.04      7.91 o 
   1   0  24      507.07      501.62     15.00 o 
   2   0  24      184.40      181.30      9.13 o 
   3   0  24        2.17        3.85      2.86 o 
   4   0  24       64.33       62.79      5.45 o 
   5   0  24       51.74       54.32      7.42 o 
   6   0  24       28.19       12.89      4.40 o 
   7   0  24        9.32       20.94      5.01 o 
   8   0  24        6.80        9.98      4.16 o 
   9   0  24       87.88       89.64      7.21 o 
  10   0  24       32.07       41.67      4.39 o 
 -13   1  24        4.45        1.80      2.26 o 
 -12   1  24       10.43        5.40      2.74 o 
 -11   1  24        6.13        4.25      4.89 o 
 -10   1  24      137.87      141.34      8.05 o 
  -9   1  24       77.74       82.40     10.31 o 
  -8   1  24      125.67      145.22      5.91 o 
  -7   1  24        0.66        0.72      2.78 o 
  -6   1  24        5.01        8.27      2.43 o 
  -5   1  24        5.93        9.67      2.46 o 
  -4   1  24       95.61       82.35      4.37 o 
  -3   1  24      506.39      478.90      9.57 o 
  -2   1  24      387.40      312.58      8.69 o 
  -1   1  24       39.74       31.12      2.84 o 
   0   1  24      102.20      113.34      5.24 o 
   1   1  24       16.46       12.97      2.14 o 
   2   1  24        0.03        0.34      1.80 o 
   3   1  24      178.60      169.10      6.06 o 
   4   1  24       45.37       68.21      4.56 o 
   5   1  24       77.75       56.57      5.48 o 
   6   1  24       60.90       70.63      5.52 o 
   7   1  24        6.57       10.40      2.63 o 
   8   1  24        5.39        7.71      2.39 o 
   9   1  24       41.38       31.27      3.19 o 
  10   1  24        7.62        7.55      2.59 o 
 -13   2  24        0.76        1.17      2.17 o 
 -12   2  24       25.83       38.10      4.90 o 
 -11   2  24       23.61       11.71      7.53 o 
 -10   2  24        0.88        1.39      6.93 o 
  -9   2  24       25.67       13.80      3.32 o 
  -8   2  24        0.20        1.67      2.79 o 
  -7   2  24        0.23       -1.85      2.98 o 
  -6   2  24      100.13       98.02      4.43 o 
  -5   2  24      219.98      152.53      5.48 o 
  -4   2  24       75.65       81.67      6.74 o 
  -3   2  24        4.24        3.05      2.42 o 
  -2   2  24       59.64       53.49      4.88 o 
  -1   2  24       55.92       64.32      4.39 o 
   0   2  24       23.79        6.09      2.18 o 
   1   2  24        0.93        1.26      2.19 o 
   2   2  24      179.88      130.69      5.37 o 
   3   2  24      353.68      395.52      8.72 o 
   4   2  24      248.36      255.36      8.05 o 
   5   2  24       32.03       46.16      4.83 o 
   6   2  24       42.16       73.30      5.32 o 
   7   2  24        9.25        6.82      2.34 o 
   8   2  24       40.80       51.67      6.04 o 
   9   2  24        9.22        4.27      2.87 o 
  10   2  24       36.09       32.16      4.04 o 
 -12   3  24        0.08        2.70      2.63 o 
 -11   3  24       57.81       41.42      5.17 o 
 -10   3  24        0.51        3.47      3.45 o 
  -9   3  24        7.02        1.81      5.90 o 
  -8   3  24       31.35       22.33      3.42 o 
  -7   3  24       45.86       50.46      4.19 o 
  -6   3  24        0.10       -0.75      2.72 o 
  -5   3  24      133.06      150.61      8.42 o 
  -4   3  24       36.96       37.46      6.63 o 
  -3   3  24     1588.11     1718.04     22.94 o 
  -2   3  24      115.06      145.29      7.04 o 
  -1   3  24      655.59      740.05     14.83 o 
   0   3  24       13.63       18.52      3.54 o 
   1   3  24        1.97        5.00      2.52 o 
   2   3  24       33.87       26.57      4.55 o 
   3   3  24       13.11        9.70      2.41 o 
   4   3  24       10.94       22.29      3.94 o 
   5   3  24        2.94       -0.22      3.85 o 
   6   3  24       19.12       25.97      5.19 o 
   7   3  24        2.77        0.59      3.23 o 
   8   3  24        0.27        5.58      3.23 o 
   9   3  24       10.73        9.08      2.81 o 
 -11   4  24       30.79       27.32      3.99 o 
 -10   4  24       36.40       49.58      5.42 o 
  -9   4  24       58.22       69.64      6.74 o 
  -8   4  24      170.90      158.37     14.29 o 
  -7   4  24        0.74        0.19      2.95 o 
  -6   4  24       64.13       83.99      7.36 o 
  -5   4  24        0.15        6.04      4.62 o 
  -4   4  24      343.89      357.53     11.82 o 
  -3   4  24       16.64       25.32      7.19 o 
  -2   4  24      997.80     1040.09     29.79 o 
  -1   4  24       12.44       20.13      6.44 o 
   0   4  24       80.26      106.94      7.48 o 
   1   4  24       39.89       44.96      4.91 o 
   2   4  24        5.57        0.17      3.18 o 
   3   4  24       24.41       30.20      3.31 o 
   4   4  24       82.96       76.91      5.75 o 
   5   4  24       16.12        7.17      3.20 o 
   6   4  24      122.67       69.68      7.16 o 
   7   4  24       27.39       22.81      4.02 o 
   8   4  24        3.60        1.57      2.48 o 
  -9   5  24       33.44       27.49      3.85 o 
  -8   5  24       19.04       15.53      2.72 o 
  -7   5  24        0.20       -7.29      8.14 o 
  -6   5  24       40.86       40.80      6.27 o 
  -5   5  24        0.00        0.04      3.71 o 
  -4   5  24       60.26       43.42      6.86 o 
  -3   5  24       10.37       18.37      5.78 o 
  -2   5  24        8.70       13.93      5.55 o 
  -1   5  24        1.06        6.06      4.54 o 
   0   5  24       94.68      107.67      9.71 o 
   1   5  24        0.00        3.01      5.16 o 
   2   5  24       35.36       44.36      3.92 o 
   3   5  24        3.24        0.44      2.13 o 
   4   5  24       18.10        9.54      2.60 o 
   5   5  24        9.97       17.03      2.78 o 
   6   5  24       34.24       19.74      3.51 o 
  -7   6  24       17.47       18.25      3.74 o 
  -6   6  24        0.26        1.69      2.15 o 
  -5   6  24        4.55        2.05      2.11 o 
  -4   6  24       34.97       45.20      6.61 o 
  -3   6  24       19.27       35.58      5.70 o 
  -2   6  24      114.78      128.73      9.71 o 
  -1   6  24       99.54      102.47      8.92 o 
   0   6  24        0.89        4.66      4.12 o 
   1   6  24       24.34       17.12      4.83 o 
   2   6  24        0.75        0.13      3.68 o 
   3   6  24        2.40        2.40      3.76 o 
   4   6  24        4.89       -3.26      3.48 o 
  -6   7  24        9.41        9.94      2.83 o 
  -5   7  24       42.67       38.60      3.03 o 
  -4   7  24       22.16       27.19      3.26 o 
  -3   7  24      371.75      379.25     19.62 o 
  -2   7  24       14.61       26.51      4.89 o 
  -1   7  24      332.02      364.72     13.79 o 
   0   7  24      105.93       85.94      6.77 o 
   1   7  24        2.72        5.33      3.11 o 
   2   7  24        3.36        4.08      2.55 o 
 -12   1  25        2.41       11.67      2.35 o 
 -11   1  25        0.48        4.40      4.51 o 
 -10   1  25        4.05        3.00      4.10 o 
  -9   1  25       13.76       18.59      3.52 o 
  -8   1  25       42.42       78.86      4.99 o 
  -7   1  25       63.98       66.81      4.31 o 
  -6   1  25        3.37        6.79      2.62 o 
  -5   1  25       18.71       11.05      2.56 o 
  -4   1  25        9.63       12.05      2.61 o 
  -3   1  25      319.15      389.20      8.63 o 
  -2   1  25        9.83        9.03      2.88 o 
  -1   1  25      144.50      138.17      5.79 o 
   0   1  25       10.11       25.32      3.15 o 
   1   1  25        1.78        6.04      2.03 o 
   2   1  25        8.91       11.53      2.33 o 
   3   1  25       43.23       41.69      3.24 o 
   4   1  25       79.84       57.99      4.20 o 
   5   1  25        7.92        2.62      2.64 o 
   6   1  25       16.56       -1.35      2.53 o 
   7   1  25        2.10       -1.06      2.12 o 
   8   1  25       16.59       16.57      2.70 o 
   9   1  25        2.76        3.67      2.52 o 
 -12   2  25        2.81       -0.85      2.55 o 
 -11   2  25       47.65       53.31      3.87 o 
 -10   2  25        2.79        2.90      2.97 o 
  -9   2  25        3.49        3.90      6.31 o 
  -8   2  25        0.78       -0.18      2.36 o 
  -7   2  25        9.12       25.77      4.03 o 
  -6   2  25       20.79       12.40      5.21 o 
  -5   2  25        3.86       -2.40      2.40 o 
  -4   2  25       30.94       41.61      4.64 o 
  -3   2  25       20.00       36.34      5.45 o 
  -2   2  25       59.93       61.30      4.82 o 
  -1   2  25        0.75       -2.11      2.71 o 
   0   2  25       35.56       33.01      3.71 o 
   1   2  25       14.24       13.65      2.25 o 
   2   2  25       22.19       17.59      2.73 o 
   3   2  25        7.00        4.22      1.80 o 
   4   2  25       53.82       42.93      3.48 o 
   5   2  25        0.01        1.83      2.22 o 
   6   2  25       47.57       49.62      5.83 o 
   7   2  25       18.68       23.04      4.97 o 
   8   2  25        0.41        1.67      3.16 o 
   9   2  25        0.18        2.14      2.48 o 
 -11   3  25       32.02       24.49      3.93 o 
 -10   3  25        0.00        1.45      2.84 o 
  -9   3  25       51.06       50.28      6.03 o 
  -8   3  25       33.61       53.23     15.45 o 
  -7   3  25      254.34      226.44      8.60 o 
  -6   3  25       13.77       10.86      3.41 o 
  -5   3  25       24.44       12.16      3.75 o 
  -4   3  25        3.29        9.62      4.70 o 
  -3   3  25        2.74       10.94      4.62 o 
  -2   3  25       67.85       58.88     15.50 o 
  -1   3  25       13.28       20.47      4.99 o 
   0   3  25        0.02        3.18      2.61 o 
   1   3  25        6.78        4.23      3.20 o 
   2   3  25       35.11       38.38      5.57 o 
   3   3  25       28.55       27.09      3.83 o 
   4   3  25       10.10       23.27      3.50 o 
   5   3  25        7.78       13.32      4.35 o 
   6   3  25        0.07        4.79      3.57 o 
   7   3  25       11.47       20.69      4.28 o 
   8   3  25      124.48      137.70      7.78 o 
 -10   4  25      126.34      122.01      7.06 o 
  -9   4  25        0.36        4.38      3.05 o 
  -8   4  25      150.53      171.43      9.25 o 
  -7   4  25       19.12       13.61      3.20 o 
  -6   4  25       97.03       84.98      5.68 o 
  -5   4  25       12.49       24.08      3.98 o 
  -4   4  25      254.68      315.02     15.79 o 
  -3   4  25       10.19       14.73      5.97 o 
  -2   4  25      147.07      167.67     12.79 o 
  -1   4  25       73.04      101.28      9.77 o 
   0   4  25       92.03       67.98      8.22 o 
   1   4  25        3.70        6.94      3.24 o 
   2   4  25       51.72       50.88      4.88 o 
   3   4  25        1.31       -1.37      3.41 o 
   4   4  25       76.45       96.98      6.59 o 
   5   4  25        3.27        2.24      3.16 o 
   6   4  25      116.63      103.08      7.39 o 
   7   4  25        3.98       11.97      3.08 o 
  -8   5  25        8.31       27.38      4.22 o 
  -7   5  25       76.28       81.86     11.51 o 
  -6   5  25       31.50       34.63      9.10 o 
  -5   5  25       34.85       34.57      5.64 o 
  -4   5  25       12.27       27.26      5.55 o 
  -3   5  25        3.60        6.94      4.55 o 
  -2   5  25       13.90       18.18      5.54 o 
  -1   5  25       78.62      105.49      9.50 o 
   0   5  25       22.98       17.88      5.46 o 
   1   5  25       20.02       20.31      5.29 o 
   2   5  25        7.21        2.98      3.82 o 
   3   5  25       77.52       71.13      6.24 o 
   5   5  25       25.70       19.73      3.37 o 
  -7   6  25       52.07       42.63      4.16 o 
  -6   6  25       26.82       14.33     11.67 o 
  -5   6  25       16.32       17.91      4.06 o 
  -4   6  25       39.43       57.26      6.30 o 
  -3   6  25        0.60        3.34      3.71 o 
  -2   6  25       82.76       92.95      7.87 o 
  -1   6  25        0.02       -0.37      3.17 o 
   0   6  25       16.07       14.04      3.95 o 
   1   6  25        1.32        0.05      2.88 o 
   2   6  25       11.34        7.95      3.30 o 
  -5   7  25       28.33       29.17      3.61 o 
  -4   7  25       22.52       19.62      3.44 o 
  -3   7  25       25.56       44.33      4.92 o 
  -2   7  25       43.96       41.72      4.76 o 
  -1   7  25        6.40        2.53      2.53 o 
   0   7  25       14.36       14.22      3.16 o 
 -11   0  26      187.95      206.41      9.79 o 
 -10   0  26       47.71       87.75      7.52 o 
  -9   0  26      191.44      259.98     13.02 o 
  -8   0  26      308.30      258.39      9.27 o 
  -7   0  26      274.71      235.13      9.60 o 
  -6   0  26       99.75      117.92      7.75 o 
  -5   0  26        7.28       11.47      4.50 o 
  -4   0  26      128.51      159.85      9.05 o 
  -3   0  26       36.31       76.21      6.66 o 
  -2   0  26      149.98      182.40     13.25 o 
  -1   0  26        0.08        5.71      4.71 o 
   0   0  26        9.63       36.73      4.38 o 
   1   0  26       11.55       21.86      3.77 o 
   2   0  26      565.75      530.09     14.16 o 
   3   0  26       66.74       54.88      8.17 o 
   4   0  26      204.10      177.02     11.66 o 
   5   0  26       30.55       45.26      6.36 o 
   6   0  26      124.74      123.83      9.01 o 
   7   0  26        8.52       16.67      4.21 o 
   8   0  26      236.52      317.63     11.12 o 
 -11   1  26      117.77      112.49      5.07 o 
 -10   1  26       85.97       86.27      5.23 o 
  -9   1  26      205.54      260.98      9.20 o 
  -8   1  26       42.77       56.18      5.62 o 
  -7   1  26       21.17       27.99      3.23 o 
  -6   1  26       24.32       25.37      3.69 o 
  -5   1  26      112.87       90.92      4.94 o 
  -4   1  26       38.24       57.79      3.77 o 
  -3   1  26      348.05      328.72      8.57 o 
  -2   1  26       21.48       22.91      4.35 o 
  -1   1  26       31.36       39.95      5.09 o 
   0   1  26       11.44       17.58      3.00 o 
   1   1  26        3.48        3.13      2.00 o 
   2   1  26       16.37       15.35      2.27 o 
   3   1  26      146.07      152.07      5.18 o 
   4   1  26       63.73       69.29      5.32 o 
   5   1  26       64.32       65.59      4.95 o 
   6   1  26        3.35        3.27      2.30 o 
   7   1  26        3.34        4.60      1.89 o 
   8   1  26        0.09        3.01      2.84 o 
 -11   2  26       15.66       19.81      3.51 o 
 -10   2  26        3.15        0.95      2.78 o 
  -9   2  26       29.41       32.18      5.80 o 
  -8   2  26        5.71       10.59      3.03 o 
  -7   2  26       24.95       31.24      3.45 o 
  -6   2  26        0.02       -0.08      5.34 o 
  -5   2  26       32.10       58.24      4.79 o 
  -4   2  26      180.73      182.42      8.00 o 
  -3   2  26      303.85      394.07     13.02 o 
  -2   2  26      224.16      238.54      8.30 o 
  -1   2  26      226.78      247.66      9.12 o 
   0   2  26        5.64        1.87      2.23 o 
   1   2  26      103.65      164.05      7.05 o 
   2   2  26        2.00        4.82      3.06 o 
   3   2  26        0.73        3.78      1.91 o 
   4   2  26        3.35       -0.29      1.72 o 
   5   2  26        3.99       14.24      4.33 o 
   6   2  26       34.13       36.64      5.22 o 
   7   2  26        8.40        7.83      3.23 o 
   8   2  26        0.00        0.82      2.20 o 
 -10   3  26       40.55       51.06      5.15 o 
  -9   3  26        0.51       -0.48      3.08 o 
  -8   3  26       11.81        8.09      3.94 o 
  -7   3  26       11.48        5.02      2.81 o 
  -6   3  26       52.53       47.23      6.15 o 
  -5   3  26        6.88       19.04      3.92 o 
  -4   3  26       29.96       27.16      4.65 o 
  -3   3  26       55.48      103.17      9.54 o 
  -2   3  26      124.25      139.87     11.12 o 
  -1   3  26        3.79        6.77      5.50 o 
   0   3  26      163.00      191.11     12.34 o 
   1   3  26        6.15        8.35      3.65 o 
   2   3  26        3.17        4.96      2.39 o 
   3   3  26       23.82       18.71      3.51 o 
   4   3  26       22.75       17.29      2.95 o 
   5   3  26        8.33        7.68      3.14 o 
   6   3  26       24.00       18.05      3.91 o 
   7   3  26       36.88       50.86      4.95 o 
  -9   4  26        6.57        4.68      2.50 o 
  -8   4  26      139.43      155.41      8.26 o 
  -7   4  26       12.55       24.28      4.07 o 
  -6   4  26        3.84        9.98      2.98 o 
  -5   4  26        1.50        0.58      3.69 o 
  -4   4  26       40.39       26.26      5.68 o 
  -3   4  26        9.97        9.13      5.02 o 
  -2   4  26       81.31       67.41      8.01 o 
  -1   4  26       13.71       27.17      5.87 o 
   0   4  26        5.33       15.14      4.97 o 
   1   4  26       44.73       73.41      7.61 o 
   2   4  26       58.37       67.83      7.05 o 
   3   4  26      125.14      125.00      6.20 o 
   4   4  26       75.26       54.16      3.88 o 
   5   4  26      131.36      186.22      9.44 o 
   6   4  26       26.83       33.07      4.05 o 
  -7   5  26       52.45       71.16      5.77 o 
  -6   5  26        0.10       -1.61      3.17 o 
  -5   5  26       23.24       21.32     11.28 o 
  -4   5  26        0.02       -2.40      4.00 o 
  -3   5  26       75.52       76.79      7.46 o 
  -2   5  26        6.88       11.14      3.89 o 
  -1   5  26        8.28       22.17      4.95 o 
   0   5  26        1.81        1.14      3.67 o 
   1   5  26        3.71        2.41      3.57 o 
   2   5  26        0.85        3.58      3.28 o 
   3   5  26       10.55        6.93      3.17 o 
  -5   6  26        0.01       -5.03      5.03 o 
  -4   6  26        5.69       12.29      3.43 o 
  -3   6  26       40.53       37.12      4.96 o 
  -2   6  26        3.76       -1.31      2.84 o 
  -1   6  26        8.50       -0.99      3.15 o 
   0   6  26        5.08        2.74      3.07 o 
   1   6  26       15.03       24.50      3.91 o 
 -10   1  27        0.75        2.52      3.11 o 
  -9   1  27       34.85       35.57      3.93 o 
  -8   1  27       15.41       21.53      3.86 o 
  -7   1  27      105.57       88.11      4.82 o 
  -6   1  27        5.10       12.32      2.84 o 
  -5   1  27        4.20       14.41      5.49 o 
  -4   1  27       10.06       19.37      3.68 o 
  -3   1  27       17.11       22.49      4.47 o 
  -2   1  27       11.73        4.99      3.59 o 
  -1   1  27       12.27       16.17     10.73 o 
   0   1  27        2.99       21.78      8.93 o 
   1   1  27        2.60        5.34      2.57 o 
   2   1  27       11.63       16.66      2.55 o 
   3   1  27       38.46       31.94      2.52 o 
   4   1  27       59.27       33.60      7.08 o 
   5   1  27        0.56        8.56      2.53 o 
   6   1  27       35.08       34.02      3.07 o 
   7   1  27        3.40       10.31      3.05 o 
 -10   2  27       14.65       15.51      3.43 o 
  -9   2  27       20.50       15.99      3.70 o 
  -8   2  27        0.30        1.20      3.07 o 
  -7   2  27       24.00       24.42      3.71 o 
  -6   2  27        0.50        9.27      6.73 o 
  -5   2  27       70.50       77.31     16.68 o 
  -4   2  27        1.34       -3.94      3.94 o 
  -3   2  27      384.67      382.86     12.04 o 
  -2   2  27       28.75       34.76      5.33 o 
  -1   2  27      213.91      158.39      6.50 o 
   0   2  27        2.28        8.11      3.18 o 
   1   2  27        6.45        1.90      2.42 o 
   2   2  27       14.74       23.04      3.74 o 
   3   2  27        0.06        2.07      2.95 o 
   4   2  27       46.61       49.75      6.15 o 
   5   2  27       10.63       10.11      3.57 o 
   6   2  27       33.55       31.65      4.54 o 
   7   2  27        2.62        2.91      2.02 o 
  -9   3  27       12.04       15.13      3.35 o 
  -8   3  27        0.09        1.78      2.76 o 
  -7   3  27        6.90        5.98      2.85 o 
  -6   3  27       32.00       53.22      4.70 o 
  -5   3  27        0.39       11.75      3.60 o 
  -4   3  27      267.59      298.90     31.54 o 
  -3   3  27       25.07       46.95     18.46 o 
  -2   3  27      341.52      347.39     24.89 o 
  -1   3  27        0.02       -2.41      3.38 o 
   0   3  27      145.14      140.43      7.32 o 
   1   3  27       11.64       27.92      4.02 o 
   2   3  27      201.30      192.70      7.92 o 
   3   3  27        1.12        2.81      2.39 o 
   4   3  27       23.48       14.55      3.74 o 
   5   3  27        0.26        2.23      2.84 o 
   6   3  27       47.44       51.47      4.90 o 
  -6   4  27       19.21       28.39     13.50 o 
  -5   4  27       77.29       62.61     16.52 o 
  -4   4  27       20.74        4.99      6.11 o 
  -3   4  27       43.45       49.52     17.11 o 
  -2   4  27        9.05       16.05      4.97 o 
  -1   4  27       77.45      131.31      9.49 o 
   0   4  27        6.36       19.07      5.14 o 
   1   4  27       91.90      108.64      5.77 o 
   2   4  27        0.02       -2.70      4.11 o 
   3   4  27       68.44       61.50      5.40 o 
  -6   5  27        2.07        5.49      3.11 o 
  -5   5  27       22.68       21.29      7.47 o 
  -4   5  27       67.05       57.99     10.34 o 
  -3   5  27       35.75       35.59      9.32 o 
  -2   5  27      137.62      142.51      8.74 o 
  -1   5  27       21.63       28.85      4.66 o 
   0   5  27        3.97        2.34      3.22 o 
   1   5  27        1.56        0.66      5.41 o 
   2   5  27        4.48       -3.67      3.67 o 
  -4   6  27       63.16       61.26      4.95 o 
  -3   6  27       61.28       69.28      3.65 o 
  -2   6  27       73.44       67.91      6.55 o 
  -1   6  27       61.37       54.02      3.33 o 
   0   6  27        8.13        3.22      2.81 o 
  -9   0  28      133.34      145.41      8.42 o 
  -8   0  28      125.85      143.80      9.33 o 
  -7   0  28      145.62      151.89      9.87 o 
  -6   0  28      203.66      241.44     11.90 o 
  -5   0  28       52.65       68.68      8.28 o 
  -4   0  28        0.13       18.78      6.43 o 
  -3   0  28       68.30       87.37      9.01 o 
  -2   0  28       28.57       57.00      7.74 o 
  -1   0  28       14.55       32.49      6.16 o 
   0   0  28       40.17       45.36      6.61 o 
   1   0  28      289.20      326.00     14.06 o 
   2   0  28      130.69      118.48      8.02 o 
   3   0  28      356.43      410.51     20.99 o 
   4   0  28      259.84      274.42     11.83 o 
   5   0  28      386.61      605.88     15.98 o 
  -9   1  28        0.43        6.01      3.30 o 
  -8   1  28        2.46        5.39      3.52 o 
  -7   1  28       29.31       48.16     11.23 o 
  -6   1  28       19.77       32.66      6.59 o 
  -5   1  28       79.26      121.84      8.21 o 
  -4   1  28        1.13       13.57      8.81 o 
  -3   1  28        4.68       21.64      4.28 o 
  -2   1  28        5.04        5.17      3.36 o 
  -1   1  28       43.44       41.66     12.68 o 
   0   1  28        9.54        2.32      7.22 o 
   1   1  28       34.74       31.77      3.98 o 
   2   1  28      117.26      116.11      5.65 o 
   3   1  28       95.70       92.26      4.98 o 
   4   1  28      156.38      145.89      8.97 o 
   5   1  28      119.85      112.42      7.31 o 
   6   1  28       93.30       65.31      5.13 o 
  -9   2  28       34.41       34.86      4.23 o 
  -8   2  28       37.94       73.64      6.21 o 
  -7   2  28        0.97       19.43      7.85 o 
  -6   2  28       44.36       52.76      5.21 o 
  -5   2  28        7.39        5.01      4.44 o 
  -4   2  28        0.95        6.19      4.33 o 
  -3   2  28       51.08       58.41      7.32 o 
  -2   2  28       11.96       28.14      5.85 o 
  -1   2  28      113.59      162.66     11.05 o 
   0   2  28       45.12       53.94      6.92 o 
   1   2  28        3.88        2.57      3.83 o 
   2   2  28        0.08        4.11      3.61 o 
   3   2  28       16.83       11.13      2.56 o 
   4   2  28        6.63        3.09      2.75 o 
   5   2  28        3.21       -1.21      2.87 o 
  -6   3  28        1.34        4.92      3.50 o 
  -5   3  28       14.60       -2.90      4.13 o 
  -4   3  28        6.41        7.45     11.22 o 
  -3   3  28       17.59       34.88     13.50 o 
  -2   3  28       33.51       30.27     15.10 o 
  -1   3  28       17.69       18.66     11.24 o 
   0   3  28       14.54       -1.99      4.47 o 
   1   3  28       20.72       19.76      4.45 o 
   2   3  28       43.29       40.35      4.96 o 
   3   3  28        1.42        2.24      2.62 o 
  -5   4  28        4.39       -2.11      3.54 o 
  -4   4  28       17.73       30.05      9.94 o 
  -3   4  28        1.16       -0.88      2.99 o 
  -2   4  28       38.12       39.41     14.11 o 
  -1   4  28        0.01        2.13     11.17 o 
   0   4  28       10.66       11.88      4.06 o 
   1   4  28       19.53       18.57      3.65 o 
   2   4  28        4.23        2.03      2.77 o 
  -4   5  28       11.76        8.27      8.66 o 
  -3   5  28       49.04       32.16      6.27 o 
  -2   5  28        1.27       -3.73      3.73 o 
  -1   5  28        8.68        1.71      5.77 o 
   0   5  28        6.74        3.30      3.08 o 
  -5   1  29        0.00       20.52      5.53 o 
  -4   1  29       23.54       53.03      4.79 o 
  -3   1  29       17.80       16.10      3.85 o 
  -2   1  29        3.37       13.76      3.64 o 
  -1   1  29       11.51        7.43      4.49 o 
   0   1  29        0.10       -2.70      5.61 o 
   1   1  29       22.79       22.60      4.52 o 
   2   1  29       29.04       26.20      4.19 o 
  -6   2  29       21.60       35.82      4.89 o 
  -5   2  29        3.02        9.72      4.25 o 
  -4   2  29        0.57        9.06      4.22 o 
  -3   2  29       52.06       77.03      7.14 o 
  -2   2  29        3.44        1.26      3.63 o 
  -1   2  29        9.16       17.01      4.81 o 
   0   2  29        2.42        3.10      3.61 o 
   1   2  29        3.30        3.73      3.29 o 
   2   2  29        5.03       13.19      3.35 o 
  -5   3  29       28.25       48.77      5.05 o 
  -4   3  29       36.37       46.31      5.10 o 
  -3   3  29       24.62       22.01      4.17 o 
  -2   3  29       32.93       21.87      4.04 o 
  -1   3  29       94.22      123.68      7.97 o 
   0   3  29       50.21       58.24      5.77 o 
   1   3  29       27.41       39.08      4.71 o 
  -4   4  29        2.50        0.69      2.62 o 
  -3   4  29        2.39       -3.22      3.22 o 
  -2   4  29       23.53       12.20      2.96 o 
  -1   4  29        1.97       -3.20      3.34 o 
   0   4  29       15.63        9.47      2.94 o 
  -4   0  30        6.02       21.93      5.02 o 
  -3   0  30       24.49       57.18      6.28 o 
  -2   0  30       40.53       53.99      6.11 o 
  -1   0  30        3.76       14.88      4.65 o 
   0   0  30       37.75       52.69      5.59 o 
  -5   1  30       15.15       44.53      5.20 o 
  -3   1  30       13.68       33.22      5.41 o 
  -2   1  30        5.61       19.43      4.95 o 
  -1   1  30       79.89       69.48      6.67 o 
   0   1  30        0.86        9.76      3.77 o 
   1   1  30        2.03        6.87      3.39 o 
  -5   2  30        4.54       29.19      4.24 o 
  -4   2  30        0.06       11.24      3.73 o 
  -3   2  30       79.87      101.76      7.12 o 
  -2   2  30        0.28        6.17      3.70 o 
  -1   2  30       21.60       38.80      4.86 o 
   0   2  30        0.36        4.92      3.21 o 
  -3   3  30        8.82       12.59      3.22 o 
  -2   3  30       41.68       50.98      4.70 o 
  -1   3  30       61.21       66.17      5.14 o 
  -3   1  31        4.93       12.37      3.60 o 
  -2   1  31       36.89       54.89      4.77 o 
                                                 
